# Supplementary material for: BMAL1 knockout macaque monkeys display reduced sleep and psychiatric disorders
Source: Natl Sci Rev. 2019 Jan 24;6(1):87–100. doi: 10.1093/nsr/nwz002 (PMC8291534; doi:10.1093/nsr/nwz002)
Supplement: Supplementary Files [file nwz002_supplemental_files.zip]

Archive with 10 entries (10 files):
- Movie_S1.mp4
- Movie_S2.mp4
- Movie_S3.mp4
- Movie_S4.mp4
- Movie_S5.mp4
- Movie_S6.mp4
- NSR_MS-2018-233.R1_Extended data.docx
- NSR_MS-2018-233.R2.docx
- Table_S4_transcripts_with_over_2-fold_changes.xlsx
- Table_S5_Significant_GO_terms_upregulated_in_A6.xlsx
