# Supplementary material for: BMAL1 knockout macaque monkeys display reduced sleep and psychiatric disorders
Source: Natl Sci Rev. 2019 Jan 24;6(1):87–100. doi: 10.1093/nsr/nwz002 (PMC8291534; doi:10.1093/nsr/nwz002)
Supplement: Supplementary Files [file nwz002_supplemental_files.zip › Table_S4_transcripts_with_over_2-fold_changes.xlsx]

## Sheet: transcripts with 2-fol
Name	WT_ZT2	WT_ZT8	WT_ZT14	WT_ZT20	KO_ZT2	KO_ZT8	KO_ZT14	KO_ZT20
AAGAB	-0.925296	-0.679913	0.693059	0.132185	-1.19405	-0.50464	0.774853	1.7038
AATK	0.0321458	-0.203067	-1.04356	-1.17528	1.82917	1.01063	-0.127799	-0.322242
ABHD17B	-0.725589	0.437237	2.07555	0.649087	-0.758544	-0.46666	-0.720881	-0.490199
ABHD2	-0.256595	-0.575729	-1.19836	-1.07788	1.78605	0.559175	0.0570211	0.706326
ABHD6	1.05208	1.14619	0.608162	0.881613	-0.796381	-0.901145	-0.945536	-1.04497
ABTB1	-0.201631	-1.0337	-1.12337	-1.01828	1.4172	0.239956	0.706612	1.01322
ACAD11	-1.05506	-1.06491	-0.794067	-0.656183	0.289311	1.15601	1.14617	0.978734
ACAP1	0.854652	0.141003	0.352796	1.74326	-1.44284	-0.591062	-0.310207	-0.747604
ACER2	-0.168541	-0.584442	-0.685064	-0.758853	2.34699	-0.222205	-0.0746275	0.146739
ACOT11	0.877974	0.777214	0.915759	1.14807	-0.889519	-0.959491	-0.871327	-0.998676
ACP5	0.960483	0.136752	0.74168	0.966919	-2.08346	-0.423127	-0.0820513	-0.217195
ACP5	1.11312	1.06213	0.796259	0.602012	-1.24697	-0.386217	-0.812345	-1.128
ACSL1	-0.521479	-0.411166	-0.875817	-1.15327	2.04246	0.367709	0.23734	0.314224
ACSL4	-0.312201	-0.801574	1.80841	0.847792	-0.671075	-0.801574	-0.801574	0.731793
ACSL4	2.29089	-0.651684	0.0245595	-0.651684	0.216466	-0.651684	0.0748209	-0.651684
ADAMTSL4	-1.04766	-1.36118	-0.664477	-0.399731	0.331803	1.07727	0.87755	1.18642
ADAMTSL5	0.345842	0.442296	1.57945	1.0921	-0.902995	-0.872536	-0.806541	-0.877613
ADCY7	-0.945448	-0.908429	-0.945448	-0.897852	1.17735	1.06523	0.695039	0.759558
ADD3	-0.360204	0.572162	0.948837	1.82899	-0.910921	-0.825143	-0.647372	-0.606348
ADD3	0.959426	0.984051	0.879869	0.904494	-1.06929	-0.783263	-0.895023	-0.980263
ADGRE1	-0.879556	-0.857632	-0.88588	-0.985383	1.25216	0.567029	0.544683	1.24458
ADGRE2	1.04084	1.03619	1.11681	0.451723	-0.982318	-0.973016	-1.00557	-0.684658
ADGRG1	0.606126	0.649023	0.841268	1.48632	-0.682388	-1.06847	-0.847623	-0.984259
ADGRG1	0.852942	1.06911	0.148031	1.41217	-0.641468	-1.01272	-0.965727	-0.86234
ADGRG3	-0.399285	-1.05127	-0.943391	-1.12632	1.43004	0.477852	0.763977	0.848407
ADGRG5	1.44283	0.783507	0.521276	0.865922	-0.864798	-1.01914	-0.848315	-0.881281
ADORA2A	1.01195	0.737592	1.2013	0.710542	-1.09407	-1.09793	-0.703779	-0.765607
ADRB2	1.29886	0.882089	0.658221	0.821034	-1.10264	-0.879656	-0.961947	-0.715958
AFF3	0.771868	0.90538	0.780212	0.855313	-1.80659	-0.888691	-0.304575	-0.312919
AGFG2	0.53413	-0.545322	1.32009	1.57379	-0.938302	-0.714453	-0.455782	-0.774146
AGFG2	1.26894	1.03805	0.601696	0.758234	-0.846287	-0.993042	-0.875638	-0.951951
AGPAT1	0.113475	1.39032	0.288569	0.180819	-1.08525	-1.78832	0.170044	0.730346
AKAP17A	-0.562151	-1.08227	-1.03295	-0.916368	1.22238	0.504983	1.17306	0.693301
AKAP5	0.942195	1.05144	0.887575	0.843879	-0.772873	-1.02959	-0.936733	-0.985891
AKIP1	0.920539	1.51733	0.804657	-0.0296948	-0.724988	-0.759753	-0.313606	-1.41449
AKNA	-1.0612	-0.98464	-0.871822	-0.763033	0.828508	0.627047	1.17099	1.05414
AKNA	0.90027	0.676841	1.2892	0.800968	-1.0444	-0.774074	-1.0444	-0.804416
AKTIP	-1.01699	-1.2107	-0.738041	-0.342869	1.35404	1.29206	0.0910444	0.571449
ALAS2	0.349292	1.65121	0.0532035	1.05359	-0.284251	-1.05169	-0.509583	-1.26178
ALDH3B1	-0.607871	-1.22391	-0.663875	-0.904223	0.360522	0.355856	1.43392	1.24958
ALKBH6	0.534557	0.461214	1.11002	1.17772	-1.756	-0.571229	-0.565587	-0.390692
ALOX5	-0.979501	-0.96116	-0.817493	-0.898497	0.464819	1.18621	0.94473	1.06089
AMACR	0.546861	1.08705	0.500178	1.41384	-1.04037	-0.813623	-1.06038	-0.633559
AMDHD1	-0.255568	-0.48107	-1.05234	-1.11749	1.46325	1.19766	0.731627	-0.486081
AMT	-1.06437	-0.289561	-1.06437	-1.06437	0.632266	0.580612	0.815042	1.45476
ANG	-0.496618	-1.15266	0.232774	-1.26268	0.925492	-0.488468	1.41039	0.831771
ANG	-0.961779	-0.723628	-0.997779	-0.910549	0.950356	1.39897	0.836819	0.407592
ANKRD12	0.771484	1.20957	0.31407	-0.259309	-1.79261	-1.05817	0.172336	0.642635
ANO10	-0.26033	-0.914182	-0.72852	-0.506533	2.27435	0.312799	-0.195752	0.0181626
ANO9	-0.861072	-1.02045	-0.898703	-0.909771	0.644144	1.13334	1.12006	0.792452
ANXA1	1.12684	0.633291	0.752219	1.07332	-1.14468	-0.746273	-0.454899	-1.23982
ANXA11	-0.951456	-0.903472	-0.904735	-0.971659	1.05879	0.961557	0.798667	0.912311
AP4B1	2.21618	0.458755	-0.539496	0.307759	-0.6108	-0.6108	-0.6108	-0.6108
APBA2	-1.0637	-0.981832	-0.981832	-0.663716	0.894116	1.10463	0.690615	1.00171
APBB2	1.00505	0.200137	0.470378	1.66757	-0.537938	-0.787837	-0.970903	-1.04645
APBB2	0.56908	0.784407	0.322991	1.738	-0.729037	-0.87669	-0.901299	-0.907451
APOBEC3A	-0.945794	-1.00955	-0.877905	-0.836581	0.875396	0.576685	0.939152	1.2786
APOBEC3G	0.778091	1.94346	0.447402	-0.870047	-0.891268	-0.654304	-0.654304	-0.0990297
APOBEC3H	1.04071	0.540647	0.836136	1.04395	-1.48881	-1.05045	-0.673779	-0.248405
APOD	-0.93939	-0.911761	-0.914063	-0.956658	1.02285	0.923273	0.714328	1.06142
APOD	-0.938227	-0.910267	-0.919992	-0.949775	1.10644	0.79524	0.773967	1.04262
APOL2	0.200186	0.477716	1.4195	1.30121	-1.06917	-0.97363	-0.596007	-0.759795
APOL2	1.49309	0.860801	0.535087	0.695094	-0.781204	-0.994547	-1.01775	-0.790568
APOL6	1.36038	0.924924	0.586609	0.747392	-0.950884	-1.00113	-1.05137	-0.615918
APOL6	1.61409	0.816445	0.455983	0.591414	-0.928703	-0.627975	-1.14498	-0.776279
APP	-1.12642	-0.842618	-0.658295	-0.930391	0.945019	1.46288	0.693404	0.456418
ARG2	-0.482732	-0.617677	-0.780735	-1.12653	1.89005	0.783312	-0.196911	0.531228
ARHGEF11	-0.913177	-0.939077	-1.00937	-0.800331	1.24015	1.08661	0.75362	0.581575
ARHGEF2	-1.07681	-0.291341	-0.758513	-0.424818	1.58761	0.750812	-0.866322	1.07937
ARHGEF2	1.10406	0.727859	1.30323	0.351655	-1.13657	-0.9374	-0.345431	-1.06741
ARHGEF3	0.966234	0.68568	0.849193	1.17708	-1.03121	-1.08371	-0.903841	-0.659432
ARL4D	1.10959	0.839715	1.17044	0.548675	-1.0494	-0.874772	-0.922396	-0.821855
ARNTL	0.160715	2.09447	-0.15553	0.715439	-0.570277	-0.912444	-0.720623	-0.611752
ARPC3	-1.018	-0.914893	-0.859292	-0.936764	0.892312	0.853043	1.09057	0.893022
ARPC3	0.787857	0.909473	1.04955	0.984644	-0.930933	-0.932477	-0.935766	-0.932343
ARPP19	-0.983148	-0.834948	-0.940806	-0.940806	0.749381	0.957566	1.22221	0.770552
ASAP1	-1.84477	-0.582189	-0.161329	-0.436291	1.24715	0.343702	0.304422	1.12931
ASRGL1	1.23655	1.1286	0.492499	0.762361	-1.10354	-0.679475	-0.860668	-0.976324
ATP1A3	0.951541	0.389712	1.21404	1.06667	-0.890523	-0.890523	-0.761578	-1.07933
ATP2A3	0.782226	0.645036	1.27088	0.949793	-1.2031	-0.794475	-0.740579	-0.909779
ATP2A3	1.75076	0.511939	0.359398	0.743063	-0.999611	-0.967253	-0.897916	-0.500383
ATP2B4	1.25416	1.13035	0.985184	0.10567	-0.568909	-0.927546	-1.1026	-0.876312
ATP2C1	-0.0703836	-0.782187	-0.904362	-0.734379	2.2297	0.232399	0.00929594	0.0199199
ATP8B2	-1.0879	-1.03772	-0.979814	-0.423919	0.639618	1.20323	1.24377	0.442738
AZU1	-0.907361	-0.896861	-0.819901	-0.957849	0.565394	1.07753	1.42883	0.510214
B3GNT7	1.30213	0.814057	0.995889	0.498243	-1.19566	-0.674094	-0.908561	-0.832001
B3GNT8	-0.176597	-0.900984	-0.914482	-1.18894	1.7671	0.232838	0.462302	0.718762
B4GALT4	1.30208	0.768032	0.608369	0.944211	-0.867133	-1.24151	-0.674437	-0.839605
BANK1	-0.124248	0.503191	1.85725	0.623936	0.0374631	-1.04924	-0.721502	-1.12686
BANK1	1.0506	1.36904	0.495152	0.613895	-1.34242	-0.678542	-0.773733	-0.733988
BBS9	-1.03386	-0.8318	-0.858741	-0.959769	0.784653	1.18203	1.07427	0.643214
BCL11B	-0.830221	-0.587095	-0.767598	0.149652	-0.797068	1.951	-0.0713723	0.952706
BCL11B	-1.05663	-0.433333	-0.825522	-0.139192	-0.604916	1.89529	0.158451	1.00586
BCL2A1	-0.490347	-0.661093	-0.794684	-0.79004	2.21659	0.288389	-0.0322026	0.263392
BCL2L1	0.51732	1.61578	0.231102	0.950515	-0.96792	-1.19999	-0.318127	-0.828679
BIN1	-0.621699	-0.88384	-1.15003	-0.985052	1.23758	0.577671	0.976449	0.848921
BIRC6	-0.326957	1.91277	1.08147	-0.205176	-0.95175	-0.988814	-0.300483	-0.22106
BLK	0.660605	1.23659	1.06528	0.631898	-1.29887	-0.637686	-0.701582	-0.95624
BLM	0.842875	1.08124	0.544918	1.15917	-0.587319	-1.04113	-0.839437	-1.16031
BMI1	-0.0311596	0.21323	-1.84942	-0.661684	1.43518	0.956173	0.21323	-0.275549
BNIPL	1.4704	1.15601	0.55213	0.28443	-0.646291	-0.752126	-1.05718	-1.00737
BRAT1	0.955303	0.97409	0.831311	0.966575	-0.938395	-1.08869	-0.882035	-0.81816
BRD2	-0.902113	-0.902113	-0.902113	-0.902113	1.20191	0.570544	1.29828	0.537725
BRD2	-1.06939	-0.885089	-0.589345	-1.01367	0.772578	1.51194	0.686855	0.586131
BRD2	-0.634351	-0.250074	-0.634351	-0.634351	-0.443679	1.86785	-0.578616	1.30757
BTN2A2	-0.913567	-0.633603	-0.918478	-1.07074	0.751482	1.16897	1.32615	0.289787
BTN2A2	-0.994225	-0.819461	-1.19744	-0.632504	1.21268	0.822509	0.623359	0.985081
BTN2A2	0.757829	0.919596	0.984508	1.04015	-1.18955	-0.882503	-0.872199	-0.757829
C10H22orf39	0.611769	1.44692	0.74647	0.76892	-1.08547	-0.928317	-0.528703	-1.03159
C11H12orf75	0.712577	0.895563	1.01177	1.09057	-0.878199	-1.05718	-0.807409	-0.967689
C12H2orf88	-0.0687958	-0.789514	-1.20229	-1.18918	1.60196	0.520882	0.422603	0.704338
C16H17orf62	1.08445	0.866748	0.936227	0.835096	-1.01613	-1.02076	-0.885662	-0.799971
C16H17orf80	-0.545486	-0.545486	-0.545486	-0.545486	-0.166507	2.4038	-0.0614434	0.00609744
C1H1orf233	0.576402	0.618967	1.29528	1.1061	-1.15458	-0.771492	-0.662715	-1.00796
C1QC	-0.659584	-1.08159	-0.792498	-1.11814	0.948672	0.706104	1.24773	0.749301
C1RL	-0.571346	-0.954984	-0.996835	-1.12438	1.11965	0.876512	0.582556	1.06883
C4H6orf120	0.356522	0.864081	1.23528	1.12922	-1.04495	-1.02979	-0.628293	-0.882073
C5AR1	-0.924612	-1.06488	-0.729056	-0.963961	1.21396	0.93445	0.88272	0.651376
C5AR2	-0.88207	-1.13264	-0.666191	-0.95146	0.708114	1.36153	0.864241	0.698476
C7H14orf159	1.09102	0.89655	0.982344	0.667765	-1.03096	-1.28834	-0.619149	-0.699223
C7H15orf48	1.11949	0.395989	0.866266	1.16083	-0.560069	-0.709937	-1.35075	-0.92182
C7H15orf57	0.754521	1.05846	1.00203	0.911935	-0.967129	-0.937428	-0.914658	-0.907728
C8H8orf82	-1.00802	-1.44728	-0.437627	-0.247497	1.41778	1.09653	0.650704	-0.0245858
C9H10orf128	0.077977	1.09125	1.429	0.646649	-1.19378	-0.473463	-0.314924	-1.26271
C9H10orf128	1.37052	0.972116	0.839314	0.366536	-0.977428	-0.626829	-1.19522	-0.749008
C9H10orf128	1.36597	1.05752	0.739288	-0.259485	-1.47368	-0.0685433	-1.06732	-0.293757
CA1	0.585209	1.40888	0.380359	1.14428	-0.665228	-1.0792	-0.750582	-1.02372
CA6	-0.972641	-0.697391	-0.840309	-0.443313	-0.34274	0.36656	1.21878	1.71105
CA6	-1.14462	-1.1808	-0.53813	-0.738167	0.746147	1.03343	1.20793	0.614208
CA6	-1.10812	-1.03579	-0.727695	-0.43568	-0.0284648	1.37535	0.692198	1.26819
CA6	-1.16644	-0.944792	-0.727034	-0.824248	0.567847	1.11419	1.07336	0.907122
CABIN1	1.62429	1.03052	0.398993	0.0866629	-0.160455	-0.942995	-1.28621	-0.750793
CALCOCO1	-0.923203	-0.837252	-0.755395	-1.12171	1.04548	1.23784	0.482706	0.87153
CALHM2	1.62533	0.282132	1.06106	0.429331	-0.815729	-1.08559	-0.79733	-0.699197
CAMKK2	-1.17091	-1.02656	-0.867184	-0.416113	1.53853	0.525122	0.747651	0.669465
CAMKK2	-1.02455	-0.895252	-0.844458	-0.890635	1.2335	1.09497	0.808671	0.517757
CAMP	-0.591382	-1.04883	-0.954499	-0.974672	1.45187	0.560928	0.612248	0.944329
CAMTA2	0.917731	-0.198033	0.381425	0.214985	-0.0192639	-1.80695	-0.869957	1.38006
CANT1	0.973726	0.544272	0.252006	1.58808	-0.54129	-0.911097	-1.29283	-0.612866
CAPG	-0.795126	-1.24197	-0.74942	-0.673042	0.61215	1.39217	1.19611	0.259128
CAPN1	-0.830293	1.30587	0.766208	1.47227	-0.695377	-0.6594	-0.614428	-0.744846
CAPN1	0.592891	1.14235	0.90335	1.05365	-0.979117	-0.956941	-0.858383	-0.897806
CAPN1	1.17309	0.5358	1.12523	0.834714	-0.907554	-0.847939	-0.976405	-0.936941
CAPNS1	-0.94319	-0.989542	-0.698184	-1.08721	0.902632	0.889388	0.985404	0.940707
CAPNS1	-0.995526	-0.973925	-0.893243	-0.853903	0.996206	0.729268	1.11136	0.87976
CARD17	1.45612	1.04462	1.07488	-0.516637	-0.710282	-0.686076	-0.897875	-0.764745
CARD19	-1.3902	-0.548278	-1.11504	0.203294	0.692022	-0.0390161	1.64073	0.556492
CARNS1	0.165423	0.57504	1.58648	0.981507	-1.36907	-0.760944	-0.50572	-0.672718
CASP3	-0.640535	-1.05317	-1.05671	-0.833757	1.29523	0.444482	0.707066	1.13739
CBL	-1.02862	-1.07877	-0.13584	-0.941681	1.30197	0.459347	0.0213164	1.40228
CBX5	0.786654	0.874467	0.86471	1.09888	-1.05253	-1.32573	-0.525656	-0.720795
CCBL2	-0.820125	-1.15051	-0.523631	-0.74812	0.0566517	0.353146	1.53912	1.29346
CCBL2	0.0752625	-0.067052	1.48199	1.26304	-1.3643	-1.13988	-0.181998	-0.067052
CCDC159	-0.570661	-1.34453	-1.03832	-0.470447	1.15524	0.403638	1.33897	0.526122
CCK	-0.921291	-0.921291	-0.921291	-0.921291	1.1113	1.17406	0.776604	0.6232
CCL3	1.47101	0.665417	0.601336	0.811889	-0.515512	-1.17006	-0.945774	-0.91831
CCL5	0.693931	1.12254	0.869157	1.02345	-0.825313	-0.994522	-0.926879	-0.962369
CCNA2	1.07919	1.07919	0.57089	0.961598	-1.00332	-0.859179	-0.870559	-0.957805
CCNB2	1.19611	0.123082	0.937318	1.22135	-1.032	-0.640659	-0.703778	-1.10143
CCNI	0.76914	1.75641	0.496342	0.175912	-0.906622	-0.222461	-0.902292	-1.16643
CCNJL	0.38822	-0.827222	-1.15626	-1.04211	1.72789	0.797844	-0.182568	0.294207
CCR1	-1.03894	-0.805651	-0.603609	-1.16877	0.939131	1.14881	0.47256	1.05647
CCR3	0.314845	-0.542094	0.454998	1.99268	-1.01862	-0.990585	-0.546098	0.334867
CCR5	0.782654	0.919625	0.837067	1.17668	-0.975445	-0.917279	-0.937919	-0.885382
CD14	-0.76948	-1.08155	-0.609266	-1.06156	0.707796	1.56227	0.539676	0.712122
CD163	-0.672991	-0.792424	-1.02681	-1.01039	1.54298	0.628826	0.363585	0.967218
CD177	-0.557014	-0.818436	-0.939694	-1.07863	1.66385	0.812168	0.20958	0.708174
CD19	0.985939	1.02954	0.91672	0.745394	-1.2784	-0.73765	-0.749505	-0.912035
CD19	1.32049	0.769856	0.67934	0.860371	-0.93863	-0.708569	-0.753827	-1.22903
CD1C	0.762629	0.0387778	1.2761	1.30106	-0.998862	-0.488956	-0.756389	-1.13436
CD1C	1.21281	1.21905	0.617459	0.57379	-0.970873	-0.752261	-0.852345	-1.04763
CD1C	0.671142	1.37052	0.78011	0.829641	-1.03668	-0.886106	-0.763269	-0.965355
CD1C	1.89011	0.73273	-0.446299	0.67611	-1.07911	-0.707751	-0.511246	-0.554543
CD22	0.596015	0.917295	1.04672	1.05126	-1.37821	-0.704433	-0.625532	-0.903104
CD22	1.60986	0.396127	0.662482	0.592866	-1.22016	-1.24135	-0.635997	-0.163823
CD244	0.954929	0.395715	1.51888	0.627931	-0.722713	-0.879103	-0.6848	-1.21084
CD248	-1.27255	-1.00222	-0.530589	-0.680131	0.452942	1.06262	0.562223	1.40771
CD300LB	-0.846045	-0.910624	-0.937369	-0.936716	1.40899	0.869528	0.529023	0.823214
CD302	-1.47061	-0.569651	-0.0452861	-0.722194	-0.154926	1.11308	1.63745	0.21213
CD33	-0.838946	-1.03589	-0.870042	-0.927052	0.762502	1.32223	0.886886	0.70031
CD3G	-0.179632	0.418812	1.15506	1.63539	-1.34109	-0.715081	-0.482791	-0.490665
CD46	-0.874736	-0.78172	-1.05949	-1.00088	1.04038	1.03146	0.813575	0.831413
CD46	-0.196944	0.201614	1.62148	1.35162	-1.07709	-0.825918	-0.387919	-0.686838
CD46	1.11442	0.412531	0.821277	1.08552	-0.99262	-1.52523	-0.502675	-0.413219
CD6	-0.925643	-0.823022	-0.957525	-0.590381	1.01618	1.72457	0.417894	0.137928
CD6	-0.945326	-0.569482	-0.515791	-1.04873	1.55632	1.3853	0.249817	-0.112107
CD69	-0.714282	-0.687322	-0.626505	-0.552522	1.98234	0.986703	0.218658	-0.607069
CD7	-1.12995	-1.08563	-0.733098	-0.725639	0.759094	1.16647	0.960042	0.78871
CD72	0.852227	0.50542	1.19495	1.08479	-0.894048	-0.857327	-0.718604	-1.16741
CD8B	-1.12093	-0.764817	-0.902972	-0.77677	0.755238	1.52546	0.549939	0.734849
CD8B	0.131916	0.679271	1.15911	1.47981	-0.924215	-0.909747	-0.812493	-0.803652
CD8B	0.172542	-0.0633382	0.757874	1.99843	-0.902023	-0.928232	-0.823396	-0.211855
CD9	-0.465128	-0.902601	-1.19008	-0.980104	1.35713	0.438115	0.730097	1.01256
CD93	-0.94741	-1.02884	-0.834555	-0.893579	0.960458	0.636377	1.07113	1.03642
CDA	-0.824351	-0.860223	-0.984393	-0.907131	1.35	0.585669	0.447702	1.19272
CDC20	0.683311	1.19766	1.04216	0.763055	-0.875694	-0.911579	-0.827848	-1.07107
CDC42EP3	-1.17534	-0.358751	-0.879269	-1.09416	1.27921	0.390985	0.773016	1.06432
CDC42SE2	-0.724324	1.40332	1.68724	0.110316	-0.724324	-0.700379	-0.327528	-0.724324
CDCA7	0.822725	0.858206	0.995697	1.04005	-1.11545	-0.933604	-0.893688	-0.773938
CDCA7L	0.665147	0.995609	0.715801	1.23441	-1.09089	-0.837614	-0.507152	-1.17531
CDCA7L	0.349808	1.52628	0.828318	0.770567	-1.21608	-0.518112	-0.816768	-0.924021
CDH23	-0.661456	-1.01071	-1.00012	-0.978955	0.841372	0.560915	1.24883	1.00012
CDK1	0.85085	0.80525	0.884013	1.14932	-0.952413	-1.17212	-0.68296	-0.88194
CDK5RAP2	-0.866796	1.46594	0.37194	1.5	-0.292124	-0.573075	-0.739091	-0.866796
CDKN2AIP	1.2595	0.431055	0.830993	0.928937	-1.41356	-1.04218	-0.715705	-0.279038
CDV3	2.42976	-0.463851	-0.463851	-0.463851	-0.463851	-0.140055	0.0295528	-0.463851
CEBPB	-0.713607	-1.07018	-0.932644	-0.796653	1.45654	0.397014	1.13378	0.525751
CELF2	2.18857	-0.842605	0.023444	-0.131011	0.0372346	-0.798475	-0.842605	0.36545
CEP78	1.17536	0.875072	1.00019	0.599803	-0.601367	-1.08309	-1.0956	-0.87038
CFL1	-0.528576	1.57291	0.703593	1.11389	-0.954257	-1.13504	-0.304196	-0.468314
CHAF1A	0.850695	0.726003	1.04101	1.07383	-1.01969	-0.947495	-0.652172	-1.07219
CHCHD7	-0.770763	-0.914035	-0.870783	-1.08164	0.783603	0.505169	1.08637	1.26208
CHCHD7	0.640858	0.126648	1.82926	0.705611	-0.840829	-0.840829	-0.779885	-0.840829
CHCHD7	0.710488	1.05441	1.16165	0.777053	-0.898164	-0.935145	-0.935145	-0.935145
CHCHD7	0.721054	1.18359	0.6362	1.13701	-0.919464	-0.919464	-0.919464	-0.919464
CHI3L2	-0.825511	-0.896563	-1.01249	-0.713324	1.35092	1.3771	0.348715	0.371153
CHMP3	0.11943	-0.412796	-1.13739	-1.64397	1.22236	0.831203	0.273327	0.747842
CHMP6	0.748535	0.484177	1.38325	0.969472	-1.11985	-0.773758	-0.661374	-1.03045
CHMP7	-0.418152	-0.914756	-1.19159	-1.11128	0.82653	1.00404	0.982907	0.822303
CHST2	-0.74686	-0.831925	-0.782626	-0.923757	1.82444	0.365757	0.213993	0.880983
CHTF8	-0.541046	0.787307	-0.541046	-0.298711	-0.541046	2.20093	-0.527583	-0.538802
CIITA	0.991757	1.06135	1.28009	0.201334	-0.807822	-1.09615	-0.932103	-0.698456
CISD3	-0.152193	0.0794223	1.48477	1.37522	-1.34783	-0.934679	-0.421369	-0.0833347
CKAP4	-0.856621	-0.995905	-0.816184	-0.931879	0.957433	0.510378	0.686729	1.44605
CLEC12A	1.10031	0.359824	0.638398	1.43602	-0.75447	-1.09019	-0.892566	-0.797328
CLEC12A	1.40424	0.959594	0.116067	0.887665	-0.250116	-1.02825	-1.0021	-1.0871
CLEC2D	0.593449	1.14846	0.960997	0.982617	-1.00163	-0.742185	-0.953557	-0.988149
CLEC4A	-0.539341	-0.971547	-1.14003	-0.815269	1.53622	0.603439	0.349488	0.977041
CLEC4E	0.733811	-1.03249	-0.770121	-1.13556	1.62867	0.0966312	-0.367198	0.846255
CLEC7A	-0.958292	-0.980584	-0.520563	-0.966398	1.58297	1.04189	0.360974	0.440009
CLIC5	1.01863	1.17284	0.643749	0.864425	-0.930229	-0.900983	-0.898324	-0.97011
CLK1	1.27503	0.945734	0.328726	0.833003	-0.999374	-1.41272	-0.811203	-0.1592
CLK4	1.75704	0.915746	-0.0808266	0.442953	-0.382116	-1.37405	-0.739028	-0.539713
CMA1	0.727362	1.28464	0.690845	0.97663	-0.880971	-0.904787	-0.917488	-0.976233
CMPK2	1.84229	0.588947	0.254722	0.637584	-0.872664	-0.942502	-0.765413	-0.742965
CMTR2	0.229119	0.264883	1.71336	0.586767	-1.72007	-0.682885	-0.414649	0.0234707
CNP	0.917157	-0.17108	1.59146	0.823688	-0.905473	-1.15917	-0.271225	-0.825357
COL6A2	1.1142	0.839072	0.911998	0.858961	-1.0073	-0.977467	-0.901225	-0.838243
COMT	0.251505	1.58865	0.390703	1.12466	-0.634299	-0.621645	-1.01393	-1.08564
CPNE2	-0.694224	-0.771227	-0.96878	-0.980463	1.66951	0.960018	0.336557	0.44861
CPQ	-0.810135	-0.999187	-0.911932	-0.994339	0.973738	0.857398	1.12401	0.760448
CPVL	0.460467	0.819955	1.6803	0.488742	-0.714936	-0.751289	-0.916896	-1.06635
CPVL	0.705474	1.24936	1.19722	0.452958	-1.00847	-0.877098	-0.721192	-0.998245
CPVL	-0.219989	1.39591	1.35811	0.715636	-0.832845	-0.799137	-0.755216	-0.862466
CRCP	0.306733	0.643186	0.984125	1.56282	-0.814777	-1.00319	-0.868609	-0.810291
CREB5	-0.921004	-0.588816	-0.719513	-0.730404	0.27705	-0.2294	1.01766	1.89442
CREB5	0.538101	-0.630773	-0.887817	-1.02851	1.98025	0.0483649	-0.530661	0.511044
CREB5	-0.139507	-0.563252	-1.02877	-1.10636	1.86582	0.457316	-0.270809	0.785569
CRIP2	-0.35457	-0.360555	-0.994891	-1.21033	1.48261	1.4108	0.237876	-0.210947
CRISPLD2	-0.137146	-0.586731	-1.09539	-1.0932	1.96858	0.512621	0.289469	0.141795
CRY1	-0.626508	-0.197948	-1.01326	-1.20141	1.59991	1.14522	0.450119	-0.156137
CSF3R	-0.43113	-0.220465	-0.934572	-1.29906	1.4173	1.43588	-0.242386	0.274432
CSF3R	0.0270812	-0.733373	-1.07798	-0.635954	1.64396	-0.398948	-0.231735	1.40695
CSF3R	-0.285827	-0.752757	-1.15672	-1.18233	1.37004	0.799049	0.174165	1.03438
CST7	0.655062	1.12925	0.785929	1.11733	-0.777319	-1.00581	-0.941829	-0.962625
CSTA	-1.08223	-0.831427	-0.678489	-1.10043	0.917795	1.08803	0.936913	0.749837
CTAGE5	-1.43851	-0.532438	0.2769	-0.974188	1.76337	-0.0100764	0.673508	0.241431
CTAGE5	-1.00378	-0.998851	-0.811643	-0.747599	1.38558	1.08014	0.759915	0.336235
CTBP2	-1.12022	-0.312703	-0.420927	-0.362653	2.02659	0.90273	-0.641536	-0.0712818
CTDSP1	-1.12738	0.985425	0.68171	-1.12738	0.752136	1.08226	-0.119395	-1.12738
CTDSP1	0.597145	-1.22929	-0.0705374	1.42852	-1.22929	-0.660682	0.101768	1.06237
CTSK	-1.04367	-0.895849	-0.806646	-0.952769	0.959565	1.05981	1.05811	0.621445
CTSL	-0.820832	-0.812882	-0.912257	-1.09511	1.19845	1.09113	0.892382	0.45911
CTTN	-0.221945	-0.899886	-1.21901	-1.06183	1.30911	0.477695	0.433769	1.1821
CTTN	-0.518367	-0.744446	-1.17077	-0.970526	1.54218	0.392409	0.37949	1.09002
CX3CR1	0.942798	0.589439	1.00829	1.1389	-0.956887	-1.07036	-0.935183	-0.716999
CXCL10	1.44526	0.627346	0.101915	1.24596	-0.890708	-0.706937	-0.92565	-0.897179
CXCL16	-0.855431	-1.13822	-0.797826	-0.913035	0.831341	0.976401	1.12041	0.776355
CXCL8	-0.575053	-0.606578	-0.73859	-0.720402	2.25722	0.252335	-0.120967	0.252032
CXCR1	-0.0181847	-0.481364	-1.09883	-0.953024	2.00121	0.536652	-0.417106	0.430643
CXCR3	1.13938	0.922056	0.906231	0.750093	-1.01806	-0.916781	-0.865086	-0.917836
CXCR6	1.09119	0.683958	0.565492	1.28369	-0.748744	-0.826488	-0.900529	-1.14857
DACT1	-1.04242	-1.02012	-0.82581	-0.800327	0.97393	0.916593	0.629909	1.16824
DAPK1	-0.567283	-0.642655	-0.950992	-1.19995	1.73725	0.451371	0.508471	0.663782
DAPK1	-0.466559	-1.00911	-1.00366	-0.913366	1.727	0.469867	0.552378	0.643452
DAPK2	0.873913	1.12253	0.68557	1.02835	-0.911582	-0.888981	-0.911582	-0.99822
DCAF11	1.5923	1.28644	-0.418429	0.516134	-0.933855	-0.690302	-0.905535	-0.44675
DCP2	-1.00715	-1.01261	-0.832108	-0.72818	1.44337	0.86356	0.85809	0.415029
DDIT4	-0.598713	-1.05564	-1.27867	0.0947013	1.78481	0.447781	0.698901	-0.0931672
DDIT4	-0.687318	-0.94426	-0.873107	-0.183318	2.01847	0.662612	0.407647	-0.40073
DDX42	0.884429	-1.11962	-1.11962	0.525626	1.357	0.582509	0.00929827	-1.11962
DDX5	-0.931204	-0.328228	-0.887121	-1.16355	1.05481	1.49127	0.739736	0.0242874
DDX58	1.76465	0.782354	0.143369	0.649232	-0.83823	-0.960142	-0.869759	-0.671477
DDX60	1.53142	0.824689	0.467703	0.746048	-0.952997	-0.928163	-0.887808	-0.80089
DDX60L	1.34052	1.10149	0.36667	0.776869	-0.961311	-1.01738	-0.775394	-0.831464
DENND1B	0.785034	0.839279	0.791062	1.23104	-0.986943	-1.25214	-0.757912	-0.649424
DEXI	0.182161	0.793816	1.60997	0.4972	-0.926925	-1.24196	-1.03931	0.125048
DHCR24	-0.162213	0.162213	1.59652	1.36885	-0.702925	-1.13549	-0.793992	-0.332964
DHCR7	0.0314919	-0.52114	1.9332	0.96609	-1.06565	-0.903106	-0.285459	-0.155428
DHFR	1.70855	0.28281	0.652099	0.675472	-0.955945	-0.680146	-0.43707	-1.24577
DHRS7	-0.885283	-0.948826	-0.900412	-0.93884	1.31722	0.734445	0.679678	0.942018
DHX58	-0.086014	-0.964751	-1.55987	-0.676488	0.532357	0.616046	0.73693	1.40179
DHX58	1.55763	0.961266	0.511291	0.507429	-0.861036	-0.923221	-0.878417	-0.874941
DHX58	1.65764	1.08413	0.347809	0.273807	-0.906523	-0.987925	-0.78072	-0.688218
DIABLO	-1.08019	-0.885948	-0.776981	-0.611162	-0.12318	1.17021	1.26496	1.04229
DMAP1	1.41917	-0.473381	1.46984	0.421243	-0.715066	-0.625409	-0.299914	-1.19649
DNAJC1	0.913503	1.03241	0.77167	1.00376	-0.818589	-0.930337	-0.897386	-1.07504
DNAJC10	-1.23287	-0.874651	-0.471058	-1.02749	0.711064	1.246	0.923607	0.725393
DNM1L	-1.16325	-0.615225	-0.970137	-0.818777	0.668723	1.4464	0.548679	0.903591
DNM1L	0.652564	1.2348	0.838486	0.892306	-0.599967	-0.717392	-1.03052	-1.27027
DNM1L	1.14421	0.427662	1.14027	0.892234	-0.844006	-0.741642	-0.773139	-1.24558
DNMT3A	-0.423639	0.453998	1.69042	1.12741	-1.04737	-0.887297	-0.760343	-0.153173
DNPH1	-0.911783	-1.0702	-0.647753	-0.746324	0.123214	1.14061	0.556223	1.55602
DOK3	0.762395	1.27066	0.786598	0.756344	-1.33722	-0.986273	-0.810801	-0.441705
DPP4	-0.858291	-0.958238	-0.928254	-0.783331	0.995718	1.3955	0.945744	0.191148
DPP7	-1.13292	-0.753653	-0.932131	-0.580752	0.361837	1.28769	1.43271	0.317217
DPP7	0.564952	1.9556	0.441998	0.230009	-0.906256	-0.62219	-0.918975	-0.745144
DPP7	1.44928	0.263138	1.1234	0.609265	-0.477696	-1.02826	-0.844065	-1.09506
DPY19L1	0.994536	-0.527159	1.48148	-0.288035	-0.901061	-0.901061	-0.88367	1.02497
DRAM1	-0.627831	-0.839966	-1.05689	-0.954805	1.60676	0.876252	0.384993	0.611482
DTX1	0.85713	1.0555	0.85481	0.965015	-0.898022	-0.902662	-0.998946	-0.932824
DTX3L	1.67545	0.767082	0.290955	0.680965	-0.717606	-0.979269	-1.09023	-0.627349
DUSP1	-0.748296	-0.881912	-1.02476	-0.792945	1.71232	0.754194	0.512645	0.468755
DZIP1L	-0.85299	-0.877145	-0.877145	-0.897275	1.45386	1.20828	0.415172	0.42725
EBPL	0.367036	0.669986	0.794274	1.64487	-0.860301	-1.05838	-0.720478	-0.836998
EEF1A1	0.721591	0.929199	1.04618	1.02692	-0.932241	-0.932191	-0.929943	-0.929513
EEPD1	-0.376889	-0.873127	-1.10554	-1.16207	1.36936	0.797749	0.452267	0.898253
EFCC1	0.590048	0.785567	0.668256	1.51178	-0.812102	-1.08583	-0.616583	-1.04114
EGFL7	-0.728346	-0.819406	-1.02626	-0.745209	1.83147	0.519524	0.264329	0.703894
EGLN2	-1.17564	-0.926913	-0.420814	-0.695455	0.163014	1.15448	1.63295	0.268379
EGR1	-0.347218	-0.982781	-0.983806	-0.961261	1.7923	0.719159	0.399225	0.364383
EGR2	0.31268	-0.835797	-0.93944	-0.911428	1.01017	1.8085	-0.446435	0.00175073
EIF2AK1	-0.941075	-0.941075	-0.941075	-0.905298	0.801799	0.868243	1.09313	0.965353
EIF2AK1	0.742192	1.17552	1.24167	0.375024	-1.02418	-0.809175	-0.508164	-1.19288
EIF2AK2	1.40124	0.671399	-0.189588	1.2587	-0.520299	-1.39269	-0.602976	-0.625784
EIF3E	-0.395726	-0.390329	-0.266179	2.47051	-0.252685	-0.384931	-0.395726	-0.384931
EIF4G1	0.933789	-0.387133	0.453277	1.86369	-0.630307	-1.14389	-0.534983	-0.554437
EIF5A	-0.179969	-0.803482	-0.253657	-0.803482	2.17521	0.259325	-0.803482	0.409535
ELP3	0.344967	-1.32262	-0.700209	-0.101288	1.66612	-0.424236	1.14353	-0.606261
ENPP4	0.470258	0.990066	0.735771	1.4089	-0.789996	-1.00315	-0.920883	-0.890966
EOMES	1.38448	0.867498	0.40532	0.925956	-0.632299	-1.04333	-0.977562	-0.930066
EPSTI1	1.50326	0.820384	0.347797	0.866738	-0.813317	-0.964816	-1.04396	-0.716087
EPSTI1	2.01203	0.629665	-0.340164	0.455965	-0.85041	-0.980686	-0.705659	-0.220745
EPX	-0.988436	-0.906591	-0.92233	-0.626429	0.900295	0.157394	0.821598	1.5645
ERGIC3	-1.00365	-0.936938	-0.926489	-0.85495	0.880471	0.892528	1.1393	0.809736
ERGIC3	-0.803944	-1.00111	-0.950886	-0.941724	1.22848	0.781885	0.934258	0.75304
ERGIC3	0.709884	1.02917	1.03193	0.927273	-1.16316	-0.741524	-0.918109	-0.875462
ERMARD	-0.0184323	-0.308741	1.41929	0.912399	-1.87549	-0.635915	0.313349	0.193539
ERMP1	0.911677	1.04175	0.884451	0.887476	-1.05159	-1.01831	-0.809581	-0.845882
ERP44	-1.05508	-1.11792	-0.863804	-0.60012	0.74016	1.11997	1.16233	0.614466
ERP44	0.805857	1.19032	0.855106	0.864638	-0.901972	-0.955987	-0.901972	-0.955987
ESAM	-0.445724	-0.629226	-1.19493	-1.19493	1.41861	0.800784	0.377318	0.868104
ETFB	-0.460988	-0.460988	2.35758	-0.460988	-0.460988	-0.460988	0.408345	-0.460988
EVL	-1.19038	-0.982176	-0.788166	-0.736115	0.995781	1.00761	0.931899	0.761549
EVPL	-0.986724	-1.02724	-0.824661	-0.841543	0.552869	1.02217	0.961401	1.14372
EXOSC3	-0.772622	-1.05584	-0.895529	-1.00419	0.901763	0.912451	0.940951	0.973014
EXOSC3	0.503107	1.18426	1.0081	0.947703	-1.07563	-0.642777	-1.02362	-0.901146
F2RL1	0.979879	0.967701	0.825616	0.955522	-1.08238	-0.903762	-0.838809	-0.903762
FADS1	0.425034	0.609545	1.21052	1.32123	-1.00888	-0.824368	-1.00361	-0.729477
FAM111A	0.457131	0.156284	0.316475	1.09399	-0.078142	-1.88713	-1.00413	0.945519
FAM114A2	0.542888	0.75015	1.44731	0.806677	-1.22827	-0.870269	-0.926795	-0.52169
FAM129C	-1.10673	-0.653778	-0.728091	-0.95103	0.294598	1.54023	1.09081	0.513998
FAM173A	1.14801	0.557607	0.741289	1.07367	-1.23548	-1.20924	-0.312697	-0.763156
FAM213A	-0.80772	-0.859041	-1.01767	-0.910362	0.433311	1.13314	1.34309	0.68525
FAM213B	0.669285	0.950015	1.03168	0.960223	-1.28051	-0.999781	-0.928322	-0.402592
FAM26F	1.02968	0.549546	0.584254	1.27263	-1.4346	-0.937121	-0.827212	-0.237173
FAM3C	0.770003	0.459239	1.58317	0.502401	-1.34837	-1.11875	-0.488589	-0.359104
FAM46C	0.854431	1.01524	0.769701	1.07577	-0.866103	-0.980229	-1.0615	-0.807311
FAM46C	0.877741	1.34223	0.350413	1.00343	-0.745226	-1.166	-0.805336	-0.857249
FAM49B	-0.251751	0.216293	0.518868	1.91355	-1.01292	-1.24457	-0.502321	0.362853
FAM65B	-0.840984	-0.97636	-0.941729	-0.878764	0.674913	0.632411	0.931497	1.39902
FAM65B	1.09042	0.555847	0.782815	1.23675	-0.919443	-0.919443	-0.919443	-0.907498
FAM89A	-1.16143	-0.974724	-0.619755	-0.834119	0.454372	0.936115	0.855441	1.3441
FANCI	1.23716	0.530211	0.952345	0.906572	-1.22444	-0.954888	-0.75145	-0.695505
FAS	0.757894	0.786177	0.747288	1.32709	-0.783525	-0.854232	-0.68807	-1.29262
FAS	0.968275	1.00621	0.930337	0.823422	-0.96655	-0.780311	-1.00449	-0.976897
FASLG	0.643797	1.19641	0.685059	1.14336	-0.831318	-0.990471	-0.92121	-0.925631
FAXDC2	-0.619787	-1.1412	-1.22046	-0.639253	1.01537	0.847123	1.12521	0.632996
FAXDC2	0.867238	0.908794	1.30358	0.505694	-0.99035	-1.12749	-0.996583	-0.47089
FBXO31	0.280517	1.14987	1.49357	0.455736	-1.11449	-0.393398	-0.8584	-1.0134
FBXO6	1.60677	0.781887	0.489016	0.605896	-0.929667	-1.10432	-0.906828	-0.542753
FBXW8	-0.758591	-0.996669	-0.399229	-1.27517	0.413828	1.54582	0.687842	0.782175
FCAR	-0.183245	-1.0114	-1.22895	-0.699916	1.84141	0.387812	0.413769	0.480516
FCAR	-0.939503	-0.889195	-0.843917	-0.471638	1.95321	0.222613	0.313168	0.655262
FCER1G	-0.72629	-0.811579	-0.648108	-1.14918	1.76486	0.325609	0.819575	0.425113
FCGR2B	1.43864	1.05599	0.431803	0.652077	-0.85888	-0.923166	-0.899531	-0.896931
FCGRT	-1.18977	-1.04656	-0.545908	-0.836907	0.739525	0.749836	1.30319	0.826596
FCGRT	-0.797595	-0.956639	-0.975608	-0.995744	0.971741	1.04703	0.917462	0.789351
FCGRT	-0.863939	-1.0971	-0.799551	-0.956322	1.0773	0.839744	0.826946	0.972919
FCRL1	-0.209728	0.722397	1.76365	0.767867	-1.27371	-0.741722	-0.641689	-0.387059
FCRL3	0.885482	0.988312	0.830639	1.02716	-0.83521	-0.976887	-0.963176	-0.956321
FCRL5	0.977193	0.894705	0.849712	0.99594	-1.14123	-0.953759	-0.845025	-0.777536
FCRL5	0.663799	1.10551	0.927838	1.01174	-1.00187	-0.952515	-0.84147	-0.913032
FECH	0.824821	0.300137	0.996752	1.36433	-1.17313	-1.03973	-0.40537	-0.867804
FEN1	0.755144	0.165999	1.07869	1.45053	-1.13302	-0.954343	-0.756351	-0.606651
FFAR2	-0.348921	-0.944972	-0.96456	-1.00933	1.1482	0.413633	0.114208	1.59174
FGD3	-0.507349	-0.638414	-1.21975	-0.792732	1.91947	0.494665	0.452386	0.291725
FGFBP2	0.609906	0.779759	1.03186	1.24641	-0.793616	-1.04393	-0.856193	-0.974196
FGR	0.875781	0.520079	0.800329	1.21531	-1.11831	-1.38239	-0.821887	-0.0889255
FHL1	-0.675959	-1.09858	-0.830464	-0.785022	1.46893	1.18719	0.678231	0.0556672
FHL2	0.914086	0.812957	1.09542	0.886188	-0.784187	-1.1085	-1.02132	-0.794649
FKBP11	-1.07834	-0.637356	-0.849972	-0.881471	0.201296	0.583218	1.38643	1.27619
FN1	-1.09305	0.0979183	1.61499	0.487819	-1.10191	-0.775814	-0.261854	1.03191
FOS	-0.39941	-0.900082	-1.07851	-0.986037	1.56073	0.961442	0.120713	0.721154
FOSB	-0.487853	-0.879048	-0.827999	-0.837672	2.03504	0.613191	0.265521	0.118823
FOSB	-0.646526	-0.606013	-0.589132	-0.447335	2.35484	-0.0928432	0.251521	-0.224512
FOSL2	-0.0560963	-0.592289	-0.901183	-1.28584	1.63408	1.20862	0.153718	-0.161004
FPR1	-0.571793	-0.962864	-1.04113	-0.973133	1.50569	0.776557	0.487347	0.779332
FPR2	-0.848016	-0.97427	-0.903084	-0.73788	0.801342	0.285582	0.72747	1.64885
FPR3	-0.884764	-0.913475	-0.947927	-0.949841	0.721114	1.10966	0.7192	1.14603
FRMD4B	0.83521	1.17077	0.849959	0.857334	-1.06752	-0.908959	-0.879459	-0.857334
FSD1	-0.734288	-0.922077	-0.751893	-0.845788	1.90651	0.650662	0.468741	0.228135
FUS	-0.347995	-0.411411	2.02376	0.584219	-1.27387	-0.677758	0.355922	-0.252871
FUT7	-0.367934	-0.699384	-1.02918	-1.18914	1.76093	0.567051	0.375767	0.581892
FXYD5	0.663757	1.28726	0.717862	1.00385	-0.92591	-0.977439	-0.910451	-0.858922
FYB	-0.815161	-0.815161	-0.815161	-0.815161	0.823591	0.259806	0.305664	1.87158
G0S2	-0.661498	-0.698316	-0.67812	-0.729415	2.21568	0.037332	0.398543	0.115794
GAB3	1.80749	0.117542	0.636501	0.654243	-1.01796	-1.10667	-0.66755	-0.423595
GADD45B	1.72585	0.783233	0.531868	0.233737	-1.10712	-0.905445	-0.969017	-0.293107
GAL	-0.870757	-0.839289	-1.03799	-0.978646	0.962463	1.00472	0.783546	0.975949
GAL3ST4	-0.692017	-0.939036	-0.997159	-0.982628	1.21875	1.18969	0.4341	0.768303
GAPT	1.05402	1.06994	0.699691	0.755428	-1.21923	-0.474755	-1.25507	-0.630021
GAPVD1	-0.944044	-0.434319	0.042672	-1.54262	1.45961	0.697365	0.93586	-0.214529
GAPVD1	-0.0182254	-0.189544	1.0024	1.55645	-1.5528	-0.648823	-0.663403	0.513955
GAR1	-0.896687	-0.76612	-0.919728	-0.915888	1.23847	0.424342	0.405141	1.43048
GAS2L1	-0.630903	-1.05919	-0.975911	-0.966989	1.3291	0.57365	0.8562	0.874045
GBP2	1.58732	0.850948	0.342867	0.710356	-0.973966	-0.894622	-0.996238	-0.626662
GCA	-0.395049	-0.646359	-0.831828	-0.895815	2.07447	0.0612047	-0.143738	0.777114
GCDH	1.47327	0.463722	1.19351	0.317764	-1.13574	-0.734353	-0.87423	-0.703945
GCH1	1.71476	0.718747	0.187134	0.767631	-0.808877	-0.753882	-1.03496	-0.790545
GFAP	-0.623907	-1.01976	-1.08287	-0.836178	0.856258	0.621038	1.49307	0.592353
GFI1	0.793836	0.959858	1.06589	0.908238	-0.869174	-1.02264	-0.898472	-0.937536
GFOD1	1.48322	0.586495	0.677074	0.613669	-0.908049	-1.5421	-0.409867	-0.500446
GIMAP7	-1.04699	-1.06963	-0.677243	-0.60933	0.401819	0.635741	0.650833	1.7148
GIMAP7	-0.712069	-1.09454	-0.932552	-0.851558	0.876306	0.44434	0.853808	1.41626
GIMAP8	-1.00044	-1.21653	-0.466329	-0.751733	0.911763	0.133019	1.07077	1.31948
GINS1	0.86406	0.699778	1.19894	0.7756	-1.52435	-0.848264	-0.614478	-0.551292
GINS2	0.974566	0.685319	1.05783	0.987714	-1.10276	-0.953749	-0.804743	-0.844186
GLUL	-0.428076	-0.719858	-1.04991	-0.990355	1.85859	0.533608	0.115547	0.680456
GMPPA	-0.0591519	0.222524	2.14355	0.419697	-0.881646	-0.61687	-0.250692	-0.977415
GMPR2	0.894394	-0.290213	-0.765323	-1.23727	1.71475	-0.217363	0.660007	-0.758988
GNMT	-0.450332	-0.984322	-0.955842	-0.578489	2.0701	0.176217	0.396933	0.325734
GOLGA3	0.608095	1.68915	0.799359	-0.211014	-1.49581	-0.177751	-0.818069	-0.393962
GOLGA7	0.209094	-0.213003	1.9991	0.318527	-1.03375	-0.447501	-1.19008	0.35761
GP6	-0.387209	-0.813249	-1.02183	-1.11503	1.29476	0.429369	0.198597	1.41459
GP9	-0.101088	-0.821389	-1.14552	-0.8705	1.65383	-0.0323317	0.092084	1.22492
GPANK1	-1.21427	-0.25395	-1.27166	-0.42612	0.132475	0.962716	0.49977	1.57105
GPN1	-0.673328	0.426897	-0.578738	-0.683285	2.23903	0.177978	-0.225272	-0.683285
GPR141	-0.768732	-1.17028	-0.731666	-0.90464	1.33476	0.355601	0.967189	0.917768
GPR141	1.01177	1.44891	0.272953	0.728559	-0.508965	-0.72035	-1.09592	-1.13696
GPR153	0.930985	0.857529	0.753904	1.17234	-0.873925	-0.972303	-0.947381	-0.921147
GPR162	-1.00099	-0.736944	-0.381845	-1.2787	1.24341	1.30715	0.596953	0.250959
GPR18	0.951167	0.825442	1.16634	0.772283	-0.980278	-0.896743	-0.954965	-0.883242
GPR18	0.787145	0.972255	1.2145	0.695733	-1.17936	-0.922264	-0.835422	-0.732584
GPR68	0.821939	0.886723	1.00009	1.00549	-0.913716	-1.12696	-0.732862	-0.940709
GRHPR	0.783835	0.621262	1.18098	1.09505	-0.8628	-0.846542	-0.96615	-1.00563
GRHPR	1.47547	1.06354	0.56334	0.126889	-0.873514	-0.177155	-0.780339	-1.39824
GRK5	0.880242	-0.0740944	1.09956	1.44336	-0.989901	-0.660922	-1.03436	-0.663886
GRK5	0.706762	1.18211	0.692098	1.09046	-0.751059	-1.00034	-0.843929	-1.0761
GRN	-0.814264	-0.946484	-1.0135	-0.946183	1.04859	0.824	0.795624	1.05222
GRN	-0.719465	-0.984297	-0.959892	-1.05701	0.979666	0.985549	0.83899	0.916462
GSE1	-0.282798	0.305746	-0.995532	-1.18451	1.72041	1.05088	-0.606768	-0.0074243
GSE1	1.73567	0.19187	0.63422	0.222834	-0.175281	-1.75447	-0.316834	-0.538009
GSTM2	0.152512	-0.243509	0.807693	1.92587	-1.29762	-0.811333	-0.456079	-0.0775298
GYPC	1.10083	0.786448	0.833024	0.955284	-1.20078	-0.758309	-0.667098	-1.04941
GZMA	0.690083	0.765864	0.998437	1.23769	-0.903655	-0.935592	-0.919456	-0.933366
GZMB	0.872225	1.01753	0.788172	1.0265	-0.663462	-1.06783	-0.955955	-1.01718
GZMH	0.791936	0.969522	0.884317	1.0751	-0.776764	-1.01147	-0.943705	-0.988932
GZMH	1.37136	0.529192	0.79982	0.934188	-0.842874	-1.03969	-0.856122	-0.895864
GZMK	0.860688	1.19971	0.755706	0.896029	-0.917739	-0.928894	-0.912735	-0.952768
GZMM	0.657571	1.11044	0.90229	1.02785	-0.979772	-0.741446	-0.981562	-0.995371
HAAO	0.657092	0.233844	0.669789	0.716346	-1.37026	-0.693068	1.15229	-1.36603
HADHA	-0.744836	-0.744836	-0.744836	-0.744836	0.251019	1.47	-0.310324	1.56865
HAL	0.160848	-0.674524	-1.1882	-1.24009	1.75895	0.430658	0.435846	0.316507
HAUS1	0.88437	0.81768	0.635265	1.30216	-1.20262	-0.745597	-0.939781	-0.751481
HBEGF	-0.641484	-0.653342	-0.594049	-0.680025	2.24612	0.286463	0.348721	-0.312404
HCST	0.0265153	0.406253	1.34187	1.48012	-1.1733	-0.814873	-0.64063	-0.625952
HCST	0.292047	0.651144	1.09419	1.48124	-0.915293	-0.892821	-0.82687	-0.883631
HDHD3	-0.823915	-0.914207	-0.598185	-1.24026	1.04714	0.590661	1.33306	0.605709
HEG1	0.990583	0.87033	0.786153	1.0761	-0.843941	-1.03234	-0.893378	-0.953505
HELZ2	1.53446	0.644648	0.406439	0.942178	-1.00891	-0.926421	-0.924568	-0.667821
HEMGN	-0.657379	-0.799865	-0.890537	-1.02007	1.81022	0.501939	0.463079	0.592612
HEMK1	-0.0529545	-0.0747915	1.74641	1.03452	-1.38937	-0.419815	0.0300258	-0.874023
HERC5	1.81138	0.717505	0.176596	0.624024	-0.864888	-0.898059	-0.814001	-0.75256
HERC6	1.62216	0.670927	0.324431	0.842541	-1.01252	-1.04194	-0.751014	-0.654583
HEXA	-0.561165	-1.00931	-1.0329	-1.05124	0.602441	0.890722	1.11348	1.04797
HHEX	1.10816	0.825695	1.09457	0.60689	-1.29684	-0.891985	-0.733754	-0.712738
HIC1	0.642048	0.528346	1.16112	0.923833	-0.939899	-1.58257	0.108141	-0.841028
HIF1A	-0.447475	-0.875541	-1.24066	-0.745442	1.10111	-0.115934	1.08433	1.23961
HIF1A	0.708355	1.0381	1.2535	0.647193	-1.07068	-0.666472	-1.04408	-0.865915
HNRNPA1	-0.961628	-0.914902	-0.910017	-0.901628	0.653479	0.778363	1.22502	1.03132
HNRNPD	0.351031	-0.441705	1.63524	1.15794	-1.04423	0.108839	-0.843389	-0.923726
HNRNPK	0.398456	0.753978	1.51323	0.615385	-1.24056	-0.818756	-1.1803	-0.0414274
HNRNPUL1	1.37397	-0.752519	-0.752519	-0.504265	0.681472	1.4589	-0.752519	-0.752519
HNRNPUL1	-1.36018	0.800647	0.615817	0.195751	-0.69479	-1.33329	1.24424	0.531804
HPCAL4	0.555027	0.645936	1.44498	0.956942	-0.980866	-0.813401	-0.827755	-0.980866
HPSE	0.869563	0.809556	0.882421	1.13531	-0.699186	-1.14066	-0.986362	-0.870634
HS3ST1	1.06726	1.09806	0.673004	0.753087	-1.32291	-1.08882	-0.632963	-0.546719
HSCB	-1.38867	0.464666	0.0865423	0.0119828	1.39133	1.17831	-0.90936	-0.8348
HSD17B5	-0.773348	-1.14934	-1.05731	-0.697098	1.04877	0.672777	1.05666	0.898898
ICOSLG	0.608955	0.985542	0.973549	1.09108	-1.25719	-0.7055	-0.813439	-0.883
ID3	0.533721	0.949683	1.63567	0.264624	-1.21378	-0.783879	-0.79178	-0.594256
IER3	-0.345988	-0.787871	-0.695812	-0.671263	2.1396	-0.413498	0.758719	0.0161103
IFI27	0.88566	1.30518	0.466702	0.979323	-0.979744	-0.988718	-0.888885	-0.779519
IFI27	1.2595	0.776814	0.734172	0.915823	-0.968028	-0.984114	-0.974955	-0.759207
IFI44	1.78143	0.847392	0.140268	0.525927	-0.641002	-1.03214	-0.912705	-0.709177
IFI44	1.53761	0.852161	0.369176	0.775323	-1.02672	-0.952936	-0.749862	-0.804747
IFI44L	1.60736	0.862218	0.406668	0.634648	-0.885632	-0.961215	-0.909457	-0.754595
IFI6	1.61731	0.90641	0.404725	0.563376	-0.829663	-0.997901	-0.911216	-0.753041
IFIH1	1.80247	0.614273	0.154358	0.745539	-0.826729	-0.916183	-0.915211	-0.658514
IFIT1	1.93835	0.72184	0.0355869	0.462279	-0.769629	-0.84853	-0.836225	-0.703675
IFIT2	2.03239	0.501173	-0.00522016	0.527388	-0.756846	-0.797617	-0.796017	-0.705255
IFIT3	1.90975	0.786015	0.0215474	0.453018	-0.744227	-0.846164	-0.865441	-0.714495
IFIT5	1.74417	0.631722	0.349027	0.693471	-0.941915	-0.896568	-0.882095	-0.697813
IKZF1	-0.666286	0.439105	0.201751	1.87001	-0.544218	-1.45294	0.527265	-0.37468
IKZF3	1.25204	1.28318	0.402988	0.637567	-0.989954	-0.852943	-0.803121	-0.929752
IL15RA	1.28472	0.437596	0.509041	1.26941	-1.02191	-1.175	-0.57283	-0.731028
IL16	-0.763515	-0.801602	-0.839688	-0.844449	1.19318	1.336	-0.306477	1.02655
IL1R2	-0.372648	-0.115649	-1.00026	-0.767613	2.20004	0.541725	-0.299606	-0.185986
IL1R2	0.185066	-0.81408	-1.06317	-0.853262	2.07421	0.344593	-0.0248387	0.151481
IL1RN	0.696888	-0.260453	-0.665211	-0.369562	2.21385	-0.285091	-0.665211	-0.665211
IL27RA	0.752645	0.659093	1.23434	1.03927	-0.921337	-0.921337	-0.921337	-0.921337
IL27RA	0.472562	1.46618	0.717563	0.930238	-0.905567	-0.75074	-0.954908	-0.975325
IL2RB	0.653301	0.969821	0.852403	1.20976	-0.953549	-1.07863	-0.785078	-0.868037
IL2RB	0.0245793	1.10607	1.52959	0.705238	-0.720363	-1.1212	-0.731708	-0.792211
IL2RG	1.42647	1.79789	-0.537394	-0.537394	-0.537394	-0.537394	-0.537394	-0.537394
IP6K2	-0.558754	-0.613803	-1.57167	-0.0302773	0.437644	1.70929	0.828497	-0.200931
IPCEF1	-0.291688	-0.873759	-1.23396	-0.952064	0.888115	1.33968	0.0580766	1.06561
IPCEF1	-1.18733	-1.13859	-0.967972	0.14624	1.44848	0.142759	0.832178	0.724238
IPCEF1	0.537765	0.105413	2.22865	-0.356905	-0.493887	-0.673677	-0.673677	-0.673677
IRF3	0.0290327	-0.175904	-1.13227	-0.99565	1.95544	0.812346	-0.458261	-0.0347254
IRF4	0.886161	1.23522	0.911094	0.300235	-1.50325	-1.00044	-0.127782	-0.701241
IRF7	1.76197	0.903983	0.157391	0.46336	-0.847936	-0.993165	-0.93324	-0.512357
IRF7	2.1395	0.545382	0.0232393	0.145864	-0.672951	-0.72833	-0.906333	-0.546371
IRF7	1.84902	0.725902	0.145106	0.504682	-0.505977	-0.916603	-1.07197	-0.730156
ISG15	1.85073	0.704205	0.274257	0.493159	-0.825599	-0.845871	-0.843356	-0.807527
ISG15	1.44768	0.569276	0.174039	1.25007	-0.913808	-0.945956	-0.731318	-0.849984
ISG20	1.56902	0.913816	0.392736	0.638906	-0.938912	-0.711486	-0.843943	-1.02013
ISG20	1.50991	1.26698	-0.0732965	0.571713	-0.638727	-0.709929	-0.877464	-1.04919
ITGA1	-0.82415	-0.962954	-0.888925	-0.949073	1.18851	0.961797	0.364939	1.10985
ITGA2B	0.290234	-0.793306	-1.21604	-0.921382	1.66764	0.000294654	-0.107352	1.07991
ITGA6	-1.05578	-1.18642	-0.65975	-0.767758	0.717612	0.843107	1.09513	1.01386
ITGAD	1.30604	0.964456	0.60083	0.792875	-0.815109	-0.970162	-0.896965	-0.981968
ITGAD	1.28762	1.00554	0.781816	0.572683	-0.69184	-0.964199	-1.00311	-0.988517
ITGAX	1.67924	0.772901	0.311495	0.668536	-0.809063	-0.962865	-0.631458	-1.02878
ITGAX	1.46967	0.743509	0.633423	0.714107	-0.917356	-1.07599	-0.5112	-1.05616
ITGB1BP1	0.428686	0.547727	0.97287	1.5624	-0.801396	-0.829739	-1.06215	-0.818401
ITGB2	0.183526	-1.43399	-0.27488	-0.0456769	2.07347	0.1665	-0.70971	0.0407654
ITGB2	0.670594	0.459928	1.32189	1.13856	-0.775123	-0.759042	-0.990614	-1.0662
ITGB2	0.752793	1.03522	1.2663	0.557374	-1.16004	-0.685038	-0.693597	-1.07302
ITGB5	-0.277152	-0.708888	-1.14794	-0.997931	1.7864	0.454603	0.0503082	0.840604
ITM2C	-0.99862	-1.13903	-0.672205	-0.845442	0.622513	0.927045	0.859574	1.24617
ITM2C	-1.02773	-1.16075	-0.67888	-0.836993	0.922324	0.874639	0.942401	0.964989
ITPRIPL1	0.771879	0.714967	1.31255	0.880014	-0.981034	-0.96396	-0.861517	-0.8729
ITSN1	-0.387335	-0.846066	-1.14739	-1.06644	1.57801	0.494147	0.669545	0.705523
ITSN2	0.667126	0.996917	1.01847	0.983984	-1.0896	-0.626171	-1.1672	-0.783523
JAK1	-0.81872	-1.11942	-0.710778	-0.730054	0.341656	0.773423	0.515134	1.74876
JAKMIP1	0.203931	1.42218	0.339292	1.38656	-0.700847	-1.01431	-0.679475	-0.95732
JAML	-0.634967	-0.880694	-0.889642	-0.975681	1.78548	0.487668	0.415396	0.692441
JMJD8	0.59851	0.365091	1.71174	-0.179553	-1.55014	-0.921705	-0.395016	0.371076
JSRP1	-0.885929	-0.850098	-0.803517	-0.98984	0.665566	1.10271	1.45385	0.307253
JUN	-0.366908	-0.727031	-0.869244	-0.889888	2.12795	0.399212	0.31893	0.00697689
JUNB	-0.188757	-0.986869	-1.01944	-1.10001	1.68923	0.424563	0.520965	0.660322
JUP	-0.316619	1.45861	1.00398	1.06351	-0.949857	-0.819962	-0.614295	-0.825374
KAT5	1.09887	0.213609	0.530719	0.301695	-2.01497	-0.971149	0.513101	0.328121
KBTBD8	0.652818	1.10576	0.473897	1.27179	-1.44748	-0.641534	-0.686667	-0.728577
KCTD12	-0.551022	-0.883918	-0.91046	-1.1183	1.50619	0.425624	0.440019	1.09187
KCTD14	1.081	0.472121	0.778186	1.28612	-0.999595	-0.986571	-0.967035	-0.664226
KDM4B	1.47572	0.0790706	1.33167	0.436063	-1.04827	-0.678754	-0.697544	-0.89796
KDM6B	-0.47494	-0.747161	-1.12653	-1.10916	1.40165	0.822457	0.220094	1.01359
KHNYN	-1.07602	-0.822081	-0.974258	-0.841332	0.769368	0.845457	1.04622	1.05264
KHNYN	1.10279	0.706545	1.04269	0.862395	-0.980301	-0.889643	-0.932426	-0.912053
KIAA0040	-0.0557389	1.10832	1.2773	1.03792	-0.586139	-1.2245	-0.731646	-0.825522
KIAA0040	1.0565	1.27599	0.664286	0.666513	-1.01418	-0.843689	-0.899613	-0.905799
KIAA0040	1.3805	0.594345	0.990908	0.654129	-1.09154	-0.916178	-0.785652	-0.826504
KIAA0040	1.18919	1.01109	0.580805	0.899184	-1.01739	-0.776245	-0.955925	-0.930707
KIAA0101	0.956534	1.03751	0.645087	1.03751	-0.63185	-1.11771	-0.890352	-1.03673
KIAA0226L	-1.15165	-1.03312	-0.744807	-0.658313	0.402035	1.00108	0.908183	1.27658
KIAA0513	-0.224595	-0.954853	-1.18899	-1.04459	1.48553	0.513913	0.529385	0.884199
KIFC1	0.519915	0.988111	1.10788	0.917338	-0.705016	-0.487251	-0.846564	-1.49442
KLF4	-0.492388	-0.776446	-0.914967	-1.16746	1.71256	0.675404	0.706965	0.256331
KLF4	-0.770718	-0.744722	-0.848706	-0.969355	1.71558	0.915029	0.637738	0.0651569
KLRB1	0.345364	1.78277	0.487383	0.655223	-0.429284	-1.14368	-0.622946	-1.07482
KLRD1	0.790825	0.939004	0.462254	1.36099	-0.475139	-1.14517	-0.861694	-1.07108
KLRD1	0.473916	0.878425	0.906062	1.32313	-0.52605	-1.17678	-0.885334	-0.993371
KLRF1	-0.197609	0.536263	1.12703	1.69653	-0.794181	-0.904407	-0.681055	-0.782579
KLRF1	0.204508	0.431408	1.41066	1.32707	-0.633827	-1.19033	-0.805793	-0.743694
KLRG1	0.855079	1.15866	0.724338	0.965877	-0.984158	-0.844554	-0.817962	-1.05728
KLRK1	1.86846	-0.289395	1.10615	0.0816759	-1.05574	-0.386196	-0.49913	-0.825834
KTN1	-0.912492	0.707167	-0.104957	-0.912492	-0.563783	1.47341	1.22564	-0.912492
LAG3	0.816823	1.16056	0.952122	0.783912	-0.854304	-0.879901	-0.956693	-1.02251
LCP1	-0.410276	-0.790822	-1.02866	-0.413249	1.54597	-0.160543	1.56975	-0.312166
LDAH	0.519568	0.62911	1.24985	1.16465	-1.25746	-0.941003	-0.588032	-0.776689
LDB1	1.37755	0.615342	-0.101678	0.202603	-1.51162	-0.969333	-0.634924	1.02205
LDOC1	-0.938281	-0.925247	-0.858993	-0.938281	0.459569	1.0602	1.16555	0.975481
LEF1	-0.426983	-0.426983	-0.426983	-0.426983	-0.426983	-0.426983	0.135427	2.42647
LENG8	1.68249	0.602872	1.17796	-0.723711	-0.568473	-0.723711	-0.723711	-0.723711
LGALS1	0.6105	0.733964	1.06584	1.24777	-1.05907	-0.908392	-0.745953	-0.944658
LGALS3	-1.02217	-0.742121	-0.854767	-1.09528	1.04671	0.954826	0.859248	0.853558
LHFPL2	0.578451	-0.730021	-0.733447	-0.733447	-0.572457	1.76019	1.09225	-0.661515
LILRA5	-0.63109	-1.23899	-0.751622	-1.03775	0.968317	0.935826	1.06579	0.689522
LIMK2	-0.862333	-1.02495	-0.699717	-0.555865	1.93341	0.607464	0.0570719	0.544919
LMNA	-0.840917	-0.844562	-0.84675	-0.969953	1.21053	1.03994	1.1697	0.0820141
LMO2	-0.822739	-0.698305	-0.628447	-0.97337	-0.340284	1.58517	0.714132	1.16384
LOC101865759	-0.948191	-0.893291	-0.948191	-0.948191	0.841312	0.961624	0.980313	0.954616
LOC101866343	1.06763	1.2099	0.62086	0.748152	-1.10881	-0.836758	-0.657051	-1.04392
LOC101866583	0.699447	1.383	0.699447	0.757734	-0.73124	-1.06507	-0.4557	-1.28762
LOC101867369	0.752502	0.878036	0.981086	1.02793	-1.10803	-0.414778	-1.01622	-1.10053
LOC101925240	0.184955	0.543765	-0.865651	-0.91911	2.03246	0.311807	-0.739252	-0.548975
LOC101925240	-0.0292204	0.459631	-0.830576	-0.80679	2.11689	0.374739	-0.654229	-0.630442
LOC101925321	-1.18187	-0.810526	-0.648659	-0.899394	0.398717	0.636757	1.16679	1.33818
LOC101926539	1.46112	0.875723	0.511925	0.719302	-0.893498	-1.12932	-0.932603	-0.612651
LOC101926682	0.679938	1.02343	0.926171	1.06743	-0.824474	-0.752689	-1.05758	-1.06222
LOC102114865	-0.828621	-0.950933	-0.933436	-1.01591	1.06902	0.942143	0.857778	0.859951
LOC102114867	1.19401	0.5846	0.68733	1.15222	-0.585471	-1.05211	-0.886694	-1.09389
LOC102114965	-0.774605	-1.01197	-0.862987	-0.95642	1.25818	0.452642	0.690011	1.20515
LOC102115251	0.890664	0.921114	0.936339	0.961714	-0.647063	-1.10128	-0.954101	-1.00739
LOC102115346	0.764021	0.910581	1.46999	0.431681	-0.771762	-0.815111	-0.971992	-1.01741
LOC102115629	-0.981781	-0.856744	-0.876487	-0.869906	1.29848	0.436393	0.617366	1.23268
LOC102115795	-0.658303	-0.89125	-0.87298	-1.11963	0.967757	0.305457	0.858135	1.41081
LOC102115852	1.40251	0.736914	0.760685	0.647771	-1.39063	-0.760685	-0.653714	-0.742857
LOC102116064	0.182527	-0.422722	-1.47238	-1.18881	0.703126	1.56233	0.131737	0.504198
LOC102116354	-0.90919	-0.903638	-0.720412	-0.875876	-0.0596873	1.0008	1.33394	1.13406
LOC102116354	0.356147	0.285272	1.3732	1.033	-1.44762	-1.25626	-0.402216	0.0584719
LOC102116527	1.14905	0.989907	0.857945	0.715392	-0.860394	-0.934299	-0.9665	-0.951103
LOC102116612	-0.308605	-0.816159	-0.722168	-0.988477	2.04118	0.0704936	-0.029764	0.753498
LOC102116612	-0.419076	-0.389509	-1.26237	-0.844579	1.81642	0.871575	-0.260958	0.488493
LOC102116779	1.09872	0.775101	0.758362	1.0764	-0.841126	-1.00479	-0.874604	-0.988056
LOC102116858	0.957116	1.0118	0.678235	1.06785	-0.97728	-0.939003	-0.847409	-0.951306
LOC102117193	-1.36391	1.16693	0.140271	0.780145	-1.36391	0.0590929	-0.456627	1.038
LOC102117659	-1.20481	-1.10193	0.0425984	-1.01191	0.280507	1.39289	0.749893	0.852773
LOC102117861	1.37782	0.946619	0.756408	0.542019	-0.845872	-1.04656	-0.990947	-0.739483
LOC102117986	0.914621	1.11023	0.79098	0.905394	-0.7979	-0.969521	-0.967676	-0.98613
LOC102118065	-0.331641	0.41897	-1.13794	-0.707284	0.363282	1.64411	0.88844	-1.13794
LOC102118079	1.1052	0.869536	0.619143	1.07574	-0.649653	-1.11467	-0.918983	-0.986316
LOC102119102	0.897591	0.619961	0.97288	1.0764	-1.46461	-0.547024	-0.617608	-0.937588
LOC102119146	-0.94612	-0.749447	-0.97592	-0.773286	0.168365	0.591512	1.41397	1.27093
LOC102119359	-0.361066	-0.361066	-0.359945	-0.358823	2.47476	-0.344246	-0.355459	-0.334154
LOC102120260	-0.537238	-0.764117	-0.979811	-0.990995	1.81143	0.204111	0.43738	0.819239
LOC102120471	-0.928624	-0.959564	-0.858494	-0.840446	1.27928	0.356066	1.20554	0.746251
LOC102120565	-0.935811	-0.963315	-0.905059	-0.931155	0.830913	1.03665	0.953163	0.914615
LOC102121968	-0.924438	-0.458234	-0.262987	-0.924438	0.864668	1.51417	-0.892561	1.08382
LOC102122118	-0.862846	-0.862846	-0.862846	-0.862846	0.425671	0.681328	0.611604	1.73278
LOC102122168	-0.946308	-0.927387	-0.926035	-0.940452	0.987305	0.887741	0.943605	0.92153
LOC102122521	-0.829379	-0.704395	0.0944174	0.762811	-0.829379	-0.818511	1.92571	0.398727
LOC102122532	-0.859388	-0.832122	-0.980141	-0.97235	0.671443	1.27131	1.12329	0.577957
LOC102122907	1.43507	0.853326	0.362602	0.821666	-1.07791	-1.25995	-0.646549	-0.488251
LOC102123246	-0.241121	0.514486	1.16885	1.53929	-1.46995	-0.57199	-0.547941	-0.391622
LOC102123414	0.742559	0.714405	1.16487	1.07102	-0.824674	-0.896623	-0.927905	-1.04365
LOC102123548	0.977178	1.05242	0.924337	0.755248	-0.783465	-1.1487	-0.872659	-0.904364
LOC102123548	1.75053	0.0482602	1.05295	0.100908	-1.04418	-1.05295	-0.074584	-0.780938
LOC102123548	1.3075	0.717986	0.644572	0.981513	-1.09218	-0.816603	-0.965625	-0.777157
LOC102123570	-1.23549	-0.558623	-0.76945	-0.838802	0.317975	1.65229	0.784014	0.648086
LOC102123720	-0.842814	-0.89862	-1.09593	-0.67739	1.35752	0.592187	0.33309	1.23196
LOC102123876	0.446956	1.06585	0.997822	1.13886	-1.04304	-0.92689	-0.755988	-0.923571
LOC102123956	-0.849398	-0.863452	0.861695	1.18143	-0.589396	-1.25697	1.15683	0.359259
LOC102124047	-0.64836	-0.967719	-0.990181	-0.919864	0.475741	1.20431	1.38987	0.456208
LOC102124147	0.78568	1.45002	0.931977	0.292094	-1.34563	-0.574127	-0.763557	-0.776453
LOC102124258	-1.30421	-1.30421	-0.45275	-0.236577	0.456059	1.41781	0.941345	0.482529
LOC102124284	-0.503168	-0.575594	1.75855	1.26808	-1.18168	-0.540016	-0.139769	-0.0864026
LOC102124611	0.992445	1.02123	0.799866	0.918024	-0.886828	-0.908112	-1.00835	-0.928276
LOC102124737	-0.765828	-0.943276	-0.919409	-0.936012	0.741961	1.22657	1.28468	0.311312
LOC102124740	-0.231038	-0.942704	-1.18555	-0.736962	1.89047	0.521101	0.463763	0.22092
LOC102125237	1.82498	0.779601	0.462676	0.254546	-0.734073	-0.786105	-0.861789	-0.939838
LOC102125606	-0.934891	-0.942107	-0.930714	-0.908308	0.788111	1.05471	0.764566	1.10863
LOC102125628	-1.05583	-0.864734	-0.870233	-0.883981	1.03108	1.23042	0.599402	0.813867
LOC102126451	1.32236	1.18864	-0.0029716	0.91228	-1.0252	-0.692382	-0.736956	-0.965768
LOC102126493	-1.11209	-0.925445	0.262561	-1.11209	0.155907	0.274412	0.736579	1.72017
LOC102126820	-1.26925	0.859716	0.350139	-1.02228	0.887852	0.740919	0.725287	-1.27238
LOC102126820	1.65012	-0.702975	-0.702975	0.720389	-0.696919	-0.702975	-0.702975	1.13831
LOC102127128	-0.585267	-0.500394	-1.02943	-1.18503	1.44885	-0.01945	1.15179	0.718941
LOC102127131	1.98375	0.56283	0.165484	0.333944	-0.724424	-1.14557	-0.788512	-0.387504
LOC102127323	-0.867261	-0.960265	-0.876561	-1.00677	1.12302	1.03932	0.816109	0.732405
LOC102127357	1.1025	0.524896	1.20881	0.776492	-1.23982	-0.786237	-0.669298	-0.91735
LOC102127482	0.442922	1.10174	1.4604	0.463272	-1.22829	-0.635607	-0.948483	-0.655957
LOC102127589	0.650077	0.973761	1.04955	1.03958	-0.942134	-0.931591	-0.920764	-0.918484
LOC102127637	-0.987	-0.92046	-0.900129	-0.881646	0.656151	0.918612	0.855769	1.2587
LOC102127822	-0.359669	-1.13943	-0.97059	-1.12052	0.935735	0.736065	1.20126	0.717149
LOC102127891	0.42754	0.646635	1.48041	0.975278	-1.02092	-0.826171	-0.60099	-1.08178
LOC102128139	-0.484572	0.18306	2.40132	-0.484572	-0.484572	-0.484572	-0.161524	-0.484572
LOC102128143	-0.687763	-1.00093	-0.929814	-0.949568	1.50913	0.867787	0.498258	0.692899
LOC102128659	0.492312	0.739557	1.27409	1.11042	-1.09736	-0.695157	-0.95459	-0.869273
LOC102128672	0.686132	0.932117	0.907706	1.18091	-0.887215	-0.937493	-0.893033	-0.989121
LOC102128774	-0.932402	-0.929718	-0.930484	-0.935241	0.757032	1.07441	0.956853	0.939554
LOC102128795	-0.999445	-0.971431	-0.691295	-1.05314	0.828445	0.977851	0.900813	1.0082
LOC102129336	-0.862712	-0.862712	-0.849465	-0.862712	1.7337	0.779918	0.510562	0.413418
LOC102129462	-0.232594	-0.979546	-1.0284	-1.15262	1.53955	0.776039	0.385173	0.6924
LOC102129658	-1.17076	-1.12872	-0.380443	-0.65369	-0.0231209	0.9984	1.22961	1.12872
LOC102129769	0.840546	1.32443	0.250982	1.14089	-0.816908	-0.944832	-0.93927	-0.855841
LOC102129811	-0.312282	-0.762678	-1.04122	-1.01631	1.86303	0.765793	0.152807	0.350854
LOC102129811	-0.527948	-0.741981	-0.85919	-0.803134	2.12912	0.426028	0.21811	0.158996
LOC102129822	-1.03407	-0.677762	-0.889482	-0.951449	0.907556	1.08829	1.30518	0.25174
LOC102130440	-0.382549	-0.980075	-1.07488	-0.87865	1.65036	0.592014	0.140011	0.933772
LOC102130440	-0.577027	-0.960391	-1.00633	-0.985738	1.30653	0.842372	0.248316	1.13227
LOC102130617	-0.932094	-0.922303	-0.940754	-0.938082	0.819308	1.04471	0.988808	0.880402
LOC102131287	0.491446	1.26639	1.17962	0.682938	-0.944743	-0.869941	-0.8101	-0.995608
LOC102131455	-0.926374	-1.06564	-0.9052	-0.809101	0.68287	1.03143	1.09088	0.901128
LOC102131576	1.8929	0.0526899	0.825894	0.348382	-0.653197	-1.137	-0.724918	-0.604754
LOC102131663	-0.856415	-0.923609	-0.948496	-0.921121	1.11462	1.27638	0.659188	0.59946
LOC102131687	-0.87967	-0.870438	-0.923524	-0.981226	1.09836	0.574426	1.26685	0.715219
LOC102131997	-0.502456	-0.92808	-1.09764	-1.08447	1.26534	0.877526	0.570482	0.899294
LOC102132169	0.85313	1.11312	0.841168	0.920918	-0.932482	-0.914937	-0.909354	-0.97156
LOC102132200	-0.961147	-0.820262	-1.03315	-0.864093	0.792085	0.632416	1.02376	1.23039
LOC102132239	0.604564	0.891985	1.08532	1.11338	-0.982721	-0.878714	-0.885188	-0.948627
LOC102132299	-0.554114	1.98971	-0.342128	0.873433	-0.943201	-0.943201	-0.229427	0.148926
LOC102132408	-0.449502	-1.13961	-0.929467	-1.08863	1.02272	1.00159	0.519134	1.06376
LOC102132408	-0.905712	-0.847923	-0.907853	-0.989798	0.686097	0.579997	1.2432	1.14199
LOC102132408	-0.911398	-0.93749	-0.907799	-0.972278	1.04995	0.812131	0.842721	1.02416
LOC102132533	0.791905	1.06292	0.831463	1.02841	-0.763498	-1.05303	-0.929307	-0.968865
LOC102132533	0.538851	1.18852	0.958806	0.834973	-0.257985	-1.20378	-0.880737	-1.17865
LOC102132533	1.2117	1.00565	0.311324	0.927254	-0.311324	-1.32593	-0.743595	-1.07508
LOC102132662	0.672864	0.940073	1.12134	0.976313	-1.01324	-0.925676	-0.886457	-0.885216
LOC102133044	0.588222	1.0255	1.18156	0.814745	-1.32204	-0.880951	-0.583752	-0.823289
LOC102133073	0.631496	1.21238	0.944148	0.892893	-1.02573	-0.77629	-0.83267	-1.04623
LOC102133286	1.13356	1.08904	0.631777	0.830062	-0.784537	-0.914029	-0.897842	-1.08803
LOC102133674	0.776813	1.21298	0.698251	0.976044	-0.629746	-1.0125	-0.912566	-1.10928
LOC102134487	-0.843837	-0.930967	-0.737765	-0.798378	-0.184678	1.21319	0.887402	1.39503
LOC102134487	0.656684	1.13782	1.02467	0.820082	-1.30575	-0.760902	-0.661489	-0.911118
LOC102134487	1.30367	0.980017	0.868413	0.41084	-0.760995	-0.554529	-1.07348	-1.17393
LOC102134776	-1.14828	-0.759085	-0.808507	-0.654064	0.550588	0.24788	0.865651	1.70582
LOC102134776	0.0079906	-0.789387	-0.600977	-0.631257	1.08798	1.87863	-0.00210279	-0.950881
LOC102135073	0.888292	0.810755	1.24579	0.742585	-1.07771	-0.840937	-0.791501	-0.977277
LOC102135255	-0.907745	-0.549631	-1.12188	-0.988967	0.576398	0.539479	1.28524	1.1671
LOC102135446	0.0459511	1.20129	0.991231	1.10939	-1.10501	-1.24506	-0.308529	-0.689266
LOC102135565	-0.336227	-1.18736	-0.829999	-1.11627	1.36412	0.868425	0.334305	0.903008
LOC102135783	1.10598	1.11657	0.94713	-0.238934	-0.556629	-1.44088	0.147596	-1.08083
LOC102135863	1.21653	1.15247	0.511259	0.743178	-1.15862	-0.762202	-0.79941	-0.9032
LOC102135951	-0.830261	-0.816234	-0.991579	-0.914427	1.28967	1.23356	0.749602	0.279676
LOC102136038	0.690069	0.989295	0.932299	1.10536	-0.930444	-0.930444	-0.930444	-0.925695
LOC102136255	-0.862868	-0.794926	-1.01234	-0.866265	1.47435	0.309138	0.73038	1.02253
LOC102136310	-0.596764	-0.943057	-1.01895	-1.08043	1.31642	0.881714	0.710608	0.730466
LOC102136805	1.07859	0.857888	0.858511	0.931457	-0.845419	-1.0443	-0.96263	-0.874098
LOC102136862	0.551974	1.02275	1.22371	0.860924	-1.07191	-0.995671	-0.837295	-0.754485
LOC102137053	-0.925427	-0.920203	-0.927517	-0.924382	0.651391	0.931436	1.22193	0.892773
LOC102137111	2.01812	0.678634	-0.0088904	0.366482	-0.763586	-0.763586	-0.763586	-0.763586
LOC102137336	-0.380895	-0.380895	-0.380895	2.46897	-0.380895	-0.380895	-0.380895	-0.183597
LOC102137336	0.124464	0.544622	1.57487	1.09716	-0.566205	-0.830962	-0.744628	-1.19932
LOC102137968	-1.06109	-0.781344	-0.83371	-0.912258	0.429946	1.40559	1.01699	0.735869
LOC102137968	-0.900836	-0.945372	-0.945372	-0.912982	0.668036	1.17412	0.995981	0.866422
LOC102138752	1.73948	1.12544	0.290256	0.00323487	-0.916644	-0.815481	-0.937818	-0.488465
LOC102138810	-1.0629	-0.962437	-0.93047	-0.747801	0.713551	1.09259	1.03779	0.859686
LOC102138871	-0.885806	-0.885806	1.3312	0.955607	-0.885806	-0.101377	-0.722937	1.19492
LOC102138874	-0.940008	-1.06511	-0.846981	-0.800645	1.10338	0.450946	1.02657	1.07184
LOC102139111	1.02753	0.323536	1.24322	0.931663	-0.838796	-1.33009	-0.805843	-0.551209
LOC102139130	-0.919645	-0.897188	-0.950643	-0.913003	0.64731	1.18471	1.12556	0.722906
LOC102139194	-1.10472	-0.545849	-0.69164	-0.997108	1.6792	0.148395	0.866937	0.644779
LOC102139313	-0.682098	-0.682098	-0.682098	-0.525488	0.190005	-0.682098	1.27399	1.78988
LOC102139444	1.67609	0.942306	0.625565	0.139894	-0.86664	-0.917671	-0.701231	-0.898314
LOC102139622	0.750159	0.250334	0.834589	1.55731	-1.3437	-0.860762	-0.573701	-0.614227
LOC102139775	-0.97715	-0.905159	-0.889023	-0.954808	1.00632	0.791587	0.851166	1.07707
LOC102139875	0.748305	0.984664	0.993467	1.00275	-0.957968	-0.908128	-0.93637	-0.926718
LOC102139994	-1.03015	-0.996792	-0.772377	-0.789056	0.393675	0.810664	1.38181	1.00223
LOC102140014	0.894229	0.616582	1.40226	0.634304	-1.19107	-1.09656	-0.494004	-0.765743
LOC102140263	0.996952	1.03952	0.926488	0.709225	-1.18889	-0.829233	-0.609034	-1.04503
LOC102140389	-0.935566	-0.860828	-0.981186	-0.954008	0.949398	0.793126	1.02802	0.961045
LOC102140782	0.649526	1.05797	1.10721	0.88309	-1.06233	-0.923034	-0.800152	-0.912285
LOC102141029	0.324477	1.07661	1.27056	0.868475	-0.880597	-1.14905	-1.01068	-0.499798
LOC102141130	0.188468	0.856848	1.38533	1.0034	-1.37035	-0.753038	-0.639791	-0.670878
LOC102141453	1.62118	0.514817	0.498757	0.823528	-1.21968	-0.725383	-0.654005	-0.859218
LOC102141626	1.04457	1.12979	0.595274	0.899326	-0.804915	-1.13802	-0.727449	-0.998579
LOC102141676	0.837371	0.798401	1.12575	0.962076	-0.908492	-0.912389	-0.935771	-0.966947
LOC102141835	-0.958688	-0.918351	-0.868741	-0.958224	0.96741	0.629761	0.973438	1.1334
LOC102142214	-0.220801	0.314136	1.95795	0.570461	-0.95634	-0.126072	-0.231946	-1.30739
LOC102143182	0.661524	0.976446	1.20011	0.854666	-1.06404	-0.910993	-0.837985	-0.879725
LOC102143219	-1.06152	-1.17877	-0.670704	-0.727698	0.946313	0.586433	1.20686	0.899089
LOC102143387	-0.823502	-0.893309	-0.95439	-0.862768	1.51503	0.655529	1.00893	0.354488
LOC102143405	1.15921	0.9862	0.792797	0.77507	-0.864354	-0.922865	-0.982211	-0.943848
LOC102143453	0.147913	2.38591	-0.469464	-0.0630239	-0.299685	-0.520912	-0.628953	-0.551781
LOC102143453	1.92664	0.761164	0.0802086	0.404972	-0.734318	-0.915033	-0.739556	-0.78408
LOC102143453	1.54623	1.54129	-0.021012	-0.159444	-0.812051	-0.461028	-0.797219	-0.836771
LOC102143453	1.58426	1.54498	-0.187667	-0.248768	-0.619739	-0.34042	-0.816135	-0.916515
LOC102143453	2.28277	0.0322816	-0.0922332	0.281311	-0.424273	-0.788594	-0.825487	-0.465778
LOC102143631	-0.944468	-1.00126	-0.757527	-0.93027	0.526216	0.702509	1.15626	1.24854
LOC102143631	-0.538395	-0.886544	-0.977862	-0.926496	1.49343	1.26323	0.041854	0.530785
LOC102143753	1.5562	1.11185	0.536043	0.22316	-0.715491	-0.812774	-1.07044	-0.82855
LOC102143756	-0.652102	-0.895678	-0.488826	-0.847499	1.78366	0.359677	1.15465	-0.413879
LOC102143904	0.791705	1.19153	0.841768	0.887583	-0.932868	-0.875431	-0.891746	-1.01254
LOC102144039	0.74539	0.978831	1.07937	0.922312	-0.930903	-0.931019	-0.930884	-0.933095
LOC102144128	0.997509	0.648272	0.933482	1.00333	-1.48208	-0.847628	-0.568238	-0.68465
LOC102144252	-1.19336	-0.932924	-0.740275	-0.750977	1.15768	0.972168	1.06136	0.426327
LOC102144280	0.73809	0.909506	1.0076	1.06964	-0.932772	-0.930959	-0.928743	-0.932369
LOC102144615	-1.13781	-0.971659	-0.728374	-0.870785	0.85595	1.0577	0.968692	0.826281
LOC102145030	-1.24215	-0.65046	-1.05989	-0.716496	0.878946	1.02423	0.974039	0.791778
LOC102145385	0.750005	0.877666	0.508265	1.45214	-1.0128	-0.749326	-1.0644	-0.761549
LOC102145532	0.618963	1.22707	0.567862	1.13508	-0.893631	-1.29733	-0.898741	-0.459272
LOC102145609	-0.775746	-1.21863	-0.534683	-0.938323	0.345477	1.06867	0.592146	1.46109
LOC102145938	1.63309	0.71032	0.601468	0.49509	-0.875453	-1.24406	-0.526632	-0.793814
LOC102146006	0.598309	0.912212	1.06756	1.11505	-1.0352	-0.872072	-0.887718	-0.898148
LOC102146320	-1.34368	-0.368061	-0.606088	-1.19969	0.648698	1.16589	0.957251	0.745672
LOC102146426	-0.838961	-0.838961	-0.868697	-1.03786	1.28615	0.591659	0.466108	1.24056
LOC102146448	-1.06128	-1.1214	-0.727283	-0.540243	0.802432	0.254674	1.53055	0.862552
LOC102146894	-0.443185	-1.03293	-1.05396	-1.08513	1.13908	0.798629	0.60854	1.06896
LOC102146935	1.20673	1.16725	0.677817	0.609085	-0.910705	-0.91098	-0.93254	-0.906654
LOC102147033	1.40811	1.22856	-0.743949	-0.10567	-1.70006	0.0601254	-0.212487	0.0653679
LOC102147050	-0.935439	-0.68404	-0.902309	-1.10889	1.22971	1.0816	0.485259	0.8341
LOC102147203	1.79164	0.917284	0.0546315	0.48579	-0.682825	-0.757842	-1.03358	-0.775102
LOC107126511	0.625782	1.02101	0.357228	1.51758	-0.747391	-0.975409	-0.838598	-0.960207
LOC107126693	-0.0919068	0.584356	1.41707	1.34184	-1.08023	-0.970792	-0.67669	-0.523655
LOC107126997	0.443389	0.626119	1.44661	0.955749	-1.28717	-1.0292	-0.473844	-0.681654
LOC107127086	0.167189	-0.682083	-1.12917	-1.18716	1.72918	0.459009	-0.133985	0.777019
LOC107127139	-0.938736	-1.09651	-0.332896	-0.815675	-0.0867739	0.683147	1.69288	0.89456
LOC107127514	0.624218	0.535484	1.2355	1.22564	-0.805383	-0.928624	-0.899046	-0.98778
LOC107127743	-0.881143	-0.915211	-0.923727	-0.909533	0.464525	1.2566	0.742744	1.16575
LOC107127762	1.38553	-0.193	-0.671491	0.897172	-0.00554952	-1.82579	-0.222597	0.635728
LOC107128085	0.490525	1.37807	0.999699	0.757544	-0.914837	-0.905107	-0.891054	-0.914837
LOC107128281	1.29497	1.08371	0.576688	0.695396	-0.92426	-0.922248	-0.90414	-0.900116
LOC107128292	-0.193403	-0.925593	-0.919735	-1.1783	1.68435	0.69694	0.101984	0.733759
LOC107128552	0.760316	0.229439	1.82554	0.501817	-0.917324	-0.702197	-0.780267	-0.917324
LOC107128593	2.21921	0.535223	-0.143159	-0.165771	-0.191044	-0.757693	-0.81888	-0.677883
LOC107128597	0.966249	1.0654	0.787773	0.898825	-1.00888	-0.802646	-0.846273	-1.06044
LOC107128718	-0.919823	-0.917564	-0.927165	-0.932247	0.599332	0.900904	1.10082	1.09574
LOC107128728	0.714535	0.898259	0.83971	1.24417	-0.986755	-0.975988	-0.865619	-0.868311
LOC107128780	0.95436	1.60743	-0.257125	0.616785	-1.08056	-1.31402	-0.377012	-0.149858
LOC107128891	1.3523	1.8583	-0.535101	-0.535101	-0.535101	-0.535101	-0.535101	-0.535101
LOC107129127	-0.556856	-0.741229	-0.736246	-1.12492	0.953009	1.82006	0.330127	0.0560594
LOC107129375	1.28045	0.527958	1.36945	0.329721	-0.91634	-0.972979	-0.778788	-0.839473
LOC107129571	0.261284	0.34389	1.93494	0.62403	-0.909557	-0.984979	-0.439066	-0.830543
LOC107129600	-1.08291	-0.909648	-0.65209	-0.853454	0.26107	0.645066	1.33345	1.25852
LOC107129691	1.72885	0.367183	0.487976	0.735053	-0.494839	-1.2196	-0.604651	-0.999974
LOC107129797	-1.01973	-0.940585	-0.855024	-0.893661	0.809267	0.806699	1.20415	0.888875
LOC107129844	-1.25851	-1.05687	-0.498833	-0.578553	0.260847	1.54574	0.804815	0.781369
LOC107130276	0.978128	-0.0999864	0.665127	1.67368	-1.08072	-0.81641	-0.454721	-0.865099
LOC107130528	-1.16003	-0.812667	-0.9565	-0.723322	0.525101	1.1405	0.941375	1.04554
LOC107130545	0.636783	0.720275	1.35279	0.94039	-0.983717	-0.824323	-0.828119	-1.01408
LOC107130625	0.0245708	0.76428	1.55313	1.04361	-1.01516	-0.70738	-0.839286	-0.823767
LOC107130823	0.869091	0.585277	1.05926	1.17452	-0.923116	-0.923116	-0.918794	-0.923116
LOC107130984	0.834524	0.797732	0.95331	1.13727	-0.930446	-0.939907	-0.928344	-0.924139
LOC107131035	1.54783	0.827696	0.69822	0.470712	-1.11362	-0.797948	-0.813362	-0.819527
LOC107131103	-0.960975	-0.949087	-0.814352	-0.739059	0.279376	0.505255	1.48935	1.1895
LOC107131103	0.203711	0.417014	1.48199	1.29631	-0.919578	-0.919578	-0.775331	-0.784538
LRMP	1.19534	-0.130702	0.75867	1.47177	-0.827776	-0.963986	-0.935943	-0.567375
LRMP	1.44207	1.15302	0.431987	0.422458	-0.533631	-0.708332	-1.06726	-1.14032
LRRC61	0.463634	1.11438	1.2358	0.818415	-1.03707	-0.758178	-0.85304	-0.983948
LRRK1	1.91673	0.834409	0.331277	-0.0314457	-1.02601	-0.909001	-0.464373	-0.651585
LRRN1	-0.445317	-0.677887	-0.893542	-0.849142	2.05163	0.751358	-0.121835	0.184734
LST1	-0.295712	-0.911204	-1.0625	-0.574231	-0.220064	1.99777	0.62237	0.443567
LST1	-0.592439	-0.782544	-0.861208	-1.05568	1.33702	1.47249	0.00846731	0.473896
LTA4H	-0.439804	-0.930178	-1.16845	-1.03761	1.2547	0.678875	1.06146	0.581013
LTB4R	-0.134377	-0.841368	-1.05928	-0.976955	1.94786	0.470924	0.243331	0.349864
LTBP3	-0.827018	-1.09803	-0.659248	-0.943166	1.19912	1.37119	0.407594	0.549553
LY6D	-0.894388	-0.913535	-0.913003	-0.919563	0.871074	0.854231	1.38415	0.53103
LY6E	0.808139	0.607791	1.08069	1.18379	-0.964416	-0.987508	-0.796593	-0.931892
LY6E	1.05515	0.671551	0.928554	1.05552	-0.972533	-0.999153	-0.830966	-0.908129
M6PR	0.0275373	-0.453641	1.51745	0.998591	-1.68268	-0.679737	0.421756	-0.149281
MADD	1.68395	0.613555	-0.226202	0.773227	-1.23746	-1.17241	0.0458318	-0.480495
MAF1	0.594358	1.28604	0.634193	1.11584	-0.767278	-0.999046	-0.828842	-1.03526
Mafa-B	-0.858396	-0.905731	-0.882315	-1.02846	0.637292	0.799259	1.2873	0.951057
MAFA-F	0.690007	0.816166	1.03158	1.14478	-1.12209	-0.899191	-0.697237	-0.964015
MAFA-F	0.647282	1.4366	1.16825	0.248696	-0.970643	-0.789875	-0.941451	-0.798858
MANSC1	-0.79304	-0.915873	-0.805323	-1.02642	1.57764	0.748513	0.459856	0.754655
MANSC1	-1.06473	-0.903338	-0.799331	-0.860301	1.40634	0.897062	0.585041	0.739258
MAP2K5	-0.368179	-0.136516	1.57338	1.14315	-1.59269	-0.72119	0.0234421	0.0786001
MAP3K1	0.616229	0.801892	1.50546	0.484311	-1.10848	-1.27949	-0.722497	-0.297427
MAP7D1	-0.343292	-1.17833	-0.906168	-0.559783	0.287623	0.541226	1.98862	0.1701
MAPK13	-0.0905763	0.854005	1.19043	0.511109	-1.51392	-0.918703	0.834596	-0.866945
MATK	0.93016	0.255141	0.433717	1.72661	-0.569882	-0.984179	-0.862747	-0.92882
MATK	0.229784	0.974241	1.42651	0.905639	-0.813218	-0.911039	-0.834814	-0.9771
MBNL1	-0.98624	0.0118824	-1.22389	-0.956534	1.64571	0.784239	0.481238	0.243589
MBNL1	0.0640117	0.180254	1.79822	0.657789	-1.4597	-0.727691	-0.759108	0.246229
MCEMP1	-0.998522	-0.838759	-0.771881	-1.00781	1.20287	0.452354	0.744015	1.21773
MCM2	0.873539	0.674505	0.82378	1.29925	-1.09469	-0.870774	-0.807194	-0.898418
MCM3	1.02838	0.99719	0.848661	0.856087	-0.982709	-0.86537	-0.874282	-1.00796
MCOLN2	0.610463	0.573595	1.02584	1.40188	-0.903558	-1.01662	-0.849486	-0.842113
MED11	-1.16097	-0.625139	-0.773132	-0.60983	0.349568	1.32938	1.54882	-0.0586866
MED20	-0.963811	-0.884095	-0.888081	-0.963811	0.91349	1.03306	0.618543	1.1347
MED25	-0.354572	-0.995509	-0.965194	-0.458508	2.05327	-0.241975	0.437937	0.52455
MEGF9	-0.50173	-0.765313	-1.10855	-1.07669	1.61707	0.653978	0.459912	0.721322
MFSD11	-0.454556	-1.18553	-0.755546	-0.749404	0.546696	0.792402	-0.018428	1.82437
MGAT4A	-1.06302	-0.68482	-1.009	-0.863116	1.2008	0.88743	0.422778	1.10895
MGAT5	-0.744211	-0.808925	-1.18198	-0.736598	1.57407	0.896479	0.687111	0.314053
MICB	1.18522	1.10388	-0.394552	1.2603	-0.81061	-1.07964	-0.704249	-0.56035
MKI67	1.27847	1.12767	0.621395	0.610623	-0.795089	-0.881263	-1.01052	-0.95128
MKI67	1.24172	0.751798	0.291122	1.23075	-0.641199	-0.670448	-1.14941	-1.05435
MMD	-0.961971	-1.06383	-0.785744	-0.910235	0.858499	0.821313	1.03796	1.00401
MME	-0.0769132	-0.890861	-0.856947	-0.769738	2.08877	-0.328849	0.252542	0.581997
MMS19	1.54423	1.0073	-0.649356	-0.736549	-1.20005	-0.87881	0.396956	0.516272
MNDA	-0.387907	-0.8306	-1.15309	-1.07797	1.45433	1.04572	0.540357	0.409162
MNDA	1.41467	0.919726	0.623196	0.678105	-0.905507	-0.910101	-0.908023	-0.91207
MOB3B	-1.33596	-0.682212	-0.432466	-0.520611	1.29372	1.41125	0.676703	-0.410429
MOSPD3	0.810102	0.622378	0.963169	1.25486	-1.04692	-1.12201	-0.713352	-0.768225
MPEG1	-0.990241	-0.990083	-0.798759	-0.932765	0.811514	0.77939	0.971345	1.1496
MPP7	-0.81277	-0.748887	-0.946091	-1.03219	0.570432	1.54256	0.931509	0.495439
MPZL1	0.58262	1.20208	1.25019	0.0593897	-1.28778	0.119531	-0.716435	-1.20959
MRPL38	0.659804	1.25118	0.728229	1.02148	-1.00681	-0.684242	-0.940832	-1.02881
MRPL54	-1.11718	-0.958807	-0.433542	-1.00104	0.453338	1.23992	1.26103	0.55628
MRPL54	0.189042	0.512896	1.13922	1.56084	-1.06971	-0.696973	-0.816127	-0.819182
MRPL54	0.189042	0.512896	1.13922	1.56084	-1.06971	-0.696973	-0.816127	-0.819182
MS4A1	0.847165	1.11471	0.959421	0.803924	-0.952552	-0.894826	-0.909311	-0.968527
MS4A1	0.872394	1.14736	0.819052	0.877974	-1.06735	-0.860231	-0.872952	-0.916251
MSL3	1.5476	-0.12689	0.458876	0.741025	-1.58057	-1.05614	0.336202	-0.320101
MTA1	1.65966	0.906731	-0.482825	0.45987	-0.862351	-1.47449	0.0374935	-0.244091
MTFP1	-0.941932	-0.946539	-0.969576	-0.824442	0.691403	1.29037	0.912559	0.788159
MTHFD1	0.608324	0.710135	1.05403	1.2667	-0.649614	-1.0003	-0.927899	-1.06138
MTHFS	-0.144112	-0.824394	-0.652534	-0.70624	1.84303	-0.058182	1.22719	-0.684758
MTIF2	0.0800499	1.81571	1.00773	0.271571	-1.00324	-0.608229	-0.71596	-0.847631
MTIF2	0.537773	1.27658	1.15093	0.648343	-0.879535	-1.1258	-0.834302	-0.773991
MTURN	-0.609859	-0.803267	-1.14953	-1.10586	1.05283	1.04347	0.837581	0.734638
MX1	1.53895	0.757453	0.464768	0.801456	-0.859352	-1.0233	-0.802776	-0.877204
MX1	1.74404	0.807093	0.539394	0.310363	-0.796868	-0.995412	-0.802817	-0.805792
MX1	1.85059	0.687972	0.149105	0.587465	-0.79213	-0.978203	-0.847476	-0.657328
MX1	2.06747	0.512048	-0.0949382	0.440254	-0.7641	-0.870246	-0.853414	-0.437077
MX2	1.61339	0.782085	0.370129	0.724682	-0.988449	-0.982778	-0.874676	-0.644379
MYADM	-0.762061	-1.19983	-0.775885	-0.766669	0.449864	1.20559	1.3853	0.463688
MYD88	1.1819	0.724921	0.901788	0.900096	-0.86688	-0.951506	-1.01836	-0.871958
MYL4	-0.698148	-0.814046	-1.10655	-0.940982	1.29971	0.587769	0.444276	1.22797
MYL9	1.61459	0.811379	0.342031	0.737187	-0.881338	-0.91037	-0.876499	-0.836984
MYLK	-0.784866	-0.895306	-0.919549	-0.951873	1.55054	0.858268	0.435363	0.707423
MYRF	0.694783	1.17246	0.602845	1.18445	-0.762238	-0.942117	-0.920132	-1.03006
MYRF	0.782286	1.47465	1.06103	0.121389	-0.647409	-0.746319	-0.97561	-1.07002
MYRF	1.36684	0.643966	0.716969	0.92739	-0.949219	-0.930611	-0.887668	-0.887668
MZT2B	1.093	0.16615	0.827156	0.870265	-1.49355	-1.34267	-0.444563	0.324216
NADSYN1	0.958176	0.822816	1.19631	0.707509	-1.01207	-0.718789	-0.869189	-1.08476
NBEAL2	0.438201	0.505616	0.765648	1.20866	-1.89727	-0.943817	-0.115569	0.0385232
NBPF1	-0.793195	-0.862282	-1.07299	-0.959002	1.03413	1.18958	0.747426	0.716337
NCAPG	0.874718	1.13208	0.819569	0.886973	-0.920675	-0.951313	-0.767484	-1.07387
NCAPH	1.32935	0.663363	0.658119	0.951782	-0.773487	-1.13532	-1.10386	-0.589947
NCF2	-0.64588	-0.109381	-0.76983	-0.72173	2.21976	0.593618	-0.37578	-0.190781
NCF4	-0.366929	-0.869072	-1.02834	-1.07185	1.61436	0.408037	0.290797	1.023
NCR1	1.03878	1.02218	0.78606	0.856157	-0.721035	-1.13424	-0.848317	-0.99958
NCR3	0.697764	-0.976524	-1.10425	-1.21127	1.57461	0.397428	0.166134	0.456114
NCR3	-0.878312	-0.0653955	-0.990994	-1.25459	1.6369	0.703253	0.683132	0.166004
NDRG1	-0.835903	-0.913232	-1.04295	-0.936181	0.971603	0.967612	0.788507	1.00054
NDRG2	-0.862551	-1.09508	-0.834343	-0.914394	0.708739	0.990062	0.887901	1.11967
NDRG2	-1.06822	-0.462137	-0.00901906	-0.788266	1.23778	1.59277	0.392149	-0.895052
NECAP2	1.18616	0.903838	1.04752	0.542114	-0.919908	-0.919908	-0.919908	-0.919908
NEIL2	0.171014	-0.0385167	1.53913	1.27208	-1.39841	-0.827339	-0.153553	-0.564398
NEK6	-0.482214	-0.794463	-0.956124	-1.0447	1.36249	0.27737	0.164429	1.47322
NFAM1	-0.465616	-0.968416	-1.11562	-1.04871	1.25193	0.902077	0.526219	0.918136
NFAM1	-0.651686	-0.899934	-1.03685	-0.950049	1.50015	0.995127	0.483646	0.559593
NFE2	-0.313765	-0.553684	-0.85613	-1.22018	1.94046	0.36176	-0.0474454	0.688986
NFIL3	-0.634578	-0.692661	-0.848052	-0.706993	2.14587	0.502948	0.198954	0.0345105
NFKBIZ	-0.298052	-0.415361	-0.755993	-0.750779	2.33489	-0.0147723	0.220715	-0.320645
NFKBIZ	-0.234114	-0.984597	-0.978013	-0.984597	1.76388	0.638157	0.052254	0.72703
NFU1	0.25439	0.359534	1.5278	0.506736	-1.84148	-0.533022	0.364207	-0.638166
NGFR	1.33737	0.332897	0.887422	0.989571	-0.946401	-1.20664	-0.62536	-0.768856
NINJ2	-0.965111	-0.615846	-1.00215	-0.742851	0.230859	0.977018	1.72318	0.394908
NINJ2	-1.16027	-1.12515	-0.403865	-0.925243	0.733441	0.922542	1.15487	0.803678
NKD1	-0.679106	-1.10921	-0.671561	-0.980932	1.67513	0.762108	0.550831	0.452738
NKD2	-0.813069	-1.27952	-0.875443	-0.718151	0.963242	0.81951	0.885952	1.01748
NKG7	0.567726	0.817051	1.03092	1.25137	-0.819861	-1.01063	-0.892206	-0.944368
NLRP12	-0.447086	-0.838496	-1.04443	-1.08928	1.58224	0.916539	0.298293	0.622219
NOG	-1.1131	-0.84473	-0.632197	-1.02304	0.623191	1.24278	0.606981	1.14012
NOL4L	-0.0178313	-0.567455	-0.399631	-0.886321	2.12612	-0.441587	0.800311	-0.613607
NR1D2	0.681912	0.709816	1.04865	1.23601	-1.04218	-0.92458	-0.828908	-0.88073
NR4A1	-0.54512	-0.712301	-0.583351	-0.75442	2.26391	0.11194	0.358823	-0.139479
NRDC	1.06687	0.594431	1.10417	0.351996	-1.38234	-1.13369	0.327131	-0.928556
NRGN	-0.312378	-0.905394	-1.19849	-1.01057	1.03538	0.408042	0.533686	1.44972
NRGN	-0.49821	-0.910648	-1.06014	-1.00562	1.04157	0.270308	0.700129	1.46261
NRN1	1.05891	1.08084	0.653166	0.916352	-0.8766	-0.956104	-0.958845	-0.917723
NT5C2	-0.67507	0.75821	-0.843691	-0.731277	0.879992	1.79804	-0.515817	-0.670386
NUDT14	-0.999862	-0.820266	-0.703826	-1.14591	0.999368	1.1316	0.936214	0.60268
NUDT4	0.840794	-1.58193	-1.31102	-0.525376	0.457648	0.73243	0.484739	0.902717
NUMA1	-0.714603	2.37259	-0.189243	-0.141226	-0.299399	-0.720252	-0.426502	0.11863
NUP153	0.887731	1.16527	0.867323	0.773448	-1.08364	-1.0265	-0.687736	-0.895894
NUPR1	0.411154	0.50753	1.60031	0.961432	-1.00962	-0.955214	-0.695619	-0.819976
OAS1	1.48725	0.875204	0.453985	0.772166	-0.898697	-0.900139	-0.905497	-0.884271
OAS2	1.66562	0.784374	0.295532	0.712836	-0.890979	-0.94849	-0.883965	-0.734928
OAS3	1.79615	0.777655	0.229417	0.548041	-0.866665	-0.867452	-0.858394	-0.75875
OAS3	2.28511	0.147136	0.14113	0.0450415	-0.549507	-0.681629	-0.747689	-0.63959
OASL	1.87485	0.700788	0.0875504	0.581952	-0.761678	-0.858932	-0.883036	-0.741498
OAT	-0.908204	-0.843264	-0.982694	-0.982694	0.696194	0.990334	1.07055	0.959774
ODC1	1.74732	-0.158504	0.498157	0.924609	-0.926496	-0.983105	-0.11133	-0.990653
ODF3B	1.73814	0.384772	0.495774	0.771145	-0.838386	-1.09668	-0.842656	-0.612113
ODF3B	1.5056	0.621834	0.338361	0.960889	-0.484266	-1.21796	-1.09012	-0.63434
OFD1	-0.183961	1.58206	1.01967	0.678028	-0.373178	-0.904037	-0.488811	-1.32978
OPLAH	1.49961	0.680761	0.797048	0.622618	-0.797048	-0.976323	-0.850346	-0.976323
OSBPL10	0.68118	1.38874	0.821864	0.75566	-1.04013	-0.961514	-0.812554	-0.833243
OSBPL8	-0.094489	0.348793	1.78596	0.913394	-1.30768	-0.752412	-0.155149	-0.738414
OSBPL9	-0.766027	-0.348194	0.333686	-1.4392	1.36376	1.38988	-0.562914	0.0290162
OSBPL9	-0.672469	-0.235954	1.12865	1.20337	-1.5219	-0.609548	-0.29101	0.998873
OSBPL9	-0.959174	-0.631166	1.34682	0.422434	-1.44125	-0.427404	0.874687	0.815049
OSCAR	-1.05095	-1.03749	-0.731208	-0.734573	0.584798	0.443437	1.35219	1.1738
OSM	-0.345936	-0.688699	-0.735852	-0.739479	2.29642	-0.055767	0.0856907	0.183623
OTUD4	1.28591	0.675868	-0.942362	0.598809	-0.51854	-1.17354	-0.961627	1.03547
PADI4	-0.0569934	-1.09135	-0.947019	-0.661096	1.84497	-0.188201	0.0873351	1.01235
PAFAH2	0.546059	1.11705	0.409178	1.43383	-1.15518	-0.947904	-0.783646	-0.619389
PAK1	0.15427	-0.769701	-1.14259	-0.931396	1.91642	0.698753	-0.116321	0.190569
PAQR4	2.01605	0.87367	-0.229321	-0.870857	-1.0847	-0.184301	-0.347499	-0.173046
PARP14	1.90237	0.672548	0.0894787	0.510185	-0.763148	-0.945693	-0.966773	-0.498973
PARP3	-0.937491	-0.79702	-1.14514	0.662656	0.100773	1.89636	0.338962	-0.119095
PARP9	1.79611	1.19498	0.161956	-0.229073	-0.841882	-0.964443	-0.515051	-0.602595
PARP9	1.50706	1.13201	0.619747	0.155509	-1.04054	-0.928477	-0.880453	-0.564862
PCBP2	1.55441	1.43951	-0.748808	0.389746	-0.832372	-0.487672	-0.613017	-0.701804
PCDH1	0.889824	0.882714	0.771797	1.16427	-0.799526	-0.984387	-0.869204	-1.05549
PCDH1	1.35023	0.733236	0.371851	1.11225	-0.655009	-1.00758	-0.901808	-1.00317
PDCD6	0.910903	1.55098	0.493113	0.543998	-1.19144	-0.639741	-0.888809	-0.779005
PDE6H	-0.986351	-0.929939	-0.859989	-0.927683	0.771424	1.17758	1.01963	0.735321
PDGFRB	0.99254	0.777542	0.893391	1.05934	-0.804678	-1.02176	-0.935138	-0.96123
PDK1	-1.19986	-1.16026	-0.566345	-0.662503	0.485741	0.966534	1.09663	1.04007
PDXP	0.0915174	1.41215	1.41678	0.332475	-1.13644	-0.927917	-0.49234	-0.696227
PDZRN3	-1.00924	-0.853203	-0.745178	-0.901215	0.287068	1.53136	0.723172	0.967231
PEX6	-0.964912	-0.741308	-0.882924	-0.984788	0.582922	1.54193	0.761805	0.687271
PFKFB4	-0.846256	-0.95909	-0.83551	-0.942971	1.49908	0.464769	0.784466	0.83551
PGD	-0.491504	-0.895423	-1.2175	-0.94606	1.34851	0.508874	0.661374	1.03173
PGLYRP1	-0.748848	-0.95562	-0.866205	-0.923952	1.64672	0.450799	0.573745	0.823361
PHF1	-0.524557	-0.510016	-0.669964	-0.669964	-0.669964	-0.131957	1.42099	1.75543
PHF19	-0.0312546	1.77389	-1.39121	0.822529	-0.165421	-1.09848	0.0114346	0.0785176
PHOSPHO1	-0.406278	-0.858102	-1.33422	-0.916402	0.754863	1.38159	0.847171	0.53138
PHOSPHO1	-0.414131	-0.527227	-1.24239	-0.966306	1.53345	1.29063	0.201244	0.124738
PI16	-0.122565	-0.914198	-1.22584	-1.15419	1.14655	1.18964	0.55884	0.521764
PI16	-0.195719	-0.510301	-1.1248	-1.08897	1.38231	1.52357	-0.0882418	0.102146
PI4K2B	0.956523	0.0601717	1.24908	1.10384	-1.25531	-1.09762	-0.56022	-0.456475
PICALM	-0.844847	-0.733316	-0.992068	-0.840386	0.997645	0.257079	0.497986	1.65791
PIEZO1	1.04002	1.15405	0.828845	0.668355	-0.843627	-0.898532	-0.843627	-1.10548
PIGT	-0.943094	-0.783342	-0.943094	-0.918828	0.270214	1.17008	0.99011	1.15795
PIGT	0.95917	0.8223	0.975556	0.975556	-1.02447	-0.96664	-0.863506	-0.877964
PINK1	-0.857075	-0.767278	-1.00185	-1.08615	1.05156	0.880211	1.00758	0.773005
PINK1	1.15674	1.09854	0.758528	0.674289	-0.88029	-0.955339	-1.03039	-0.822089
PIP4K2B	-0.173957	-1.42698	-0.749814	-0.84579	1.12172	1.25502	0.903109	-0.0833127
PISD	-0.400077	-0.0438533	-0.410871	-0.410871	-0.367693	2.45511	-0.410871	-0.410871
PISD	-0.265452	-0.33868	-0.951134	-1.21742	1.71836	1.17914	-0.258795	0.133974
PISD	-0.728222	-0.567026	-1.05061	-1.07748	1.62565	0.923	0.493145	0.381548
PLA2G7	0.0111369	-0.468605	-0.739316	-0.653648	1.92325	-0.348669	-0.848971	1.12482
PLAUR	-1.10873	-0.978954	-0.944013	-0.669482	0.867893	0.907825	1.10748	0.817979
PLBD1	-0.868935	-1.04477	-0.899543	-0.892876	1.16303	0.776772	0.758578	1.00775
PLCD1	-1.04284	-0.778351	-0.748124	-1.00883	0.44963	1.07307	1.39045	0.664999
PLCD3	-0.749667	-0.847814	-0.863311	-0.930465	1.3166	1.4819	0.335122	0.257637
PLD3	-1.47866	-0.912107	-0.453359	-0.49049	0.352745	0.462941	1.14927	1.36966
PLD3	-0.523525	-0.263987	0.162997	-1.26656	-0.180264	2.0593	0.619283	-0.607248
PLD3	0.499712	0.743772	1.28558	1.10498	-0.974409	-0.788923	-0.906072	-0.964646
PLEKHA1	-0.171313	-0.832266	-1.1595	-1.16274	1.40331	1.10523	0.240163	0.577119
PLEKHA1	0.216147	0.599168	1.2927	1.24063	-1.37915	-1.00171	-0.555474	-0.412305
PLEKHJ1	-0.945563	-0.450646	-0.911509	-1.01821	1.27702	1.20664	-0.123729	0.965995
PLEKHJ1	-1.00519	-0.889669	-0.555943	-1.03728	1.50096	0.599263	1.03888	0.348968
PLGRKT	0.238269	0.371728	1.34946	1.11446	-1.3792	-1.32843	-0.120041	-0.246247
PLLP	-1.128	-1.08434	-0.4643	-0.950432	0.606938	0.886391	1.1018	1.03194
PLPP5	0.487587	1.08509	1.29929	-0.690513	-1.36693	-1.06254	-0.318482	0.566503
PLPPR2	0.224359	-0.873434	-1.17397	-1.11971	1.66443	0.0448718	0.512373	0.721079
PLXND1	-0.890916	-0.49847	-1.12512	-1.13145	1.12828	0.92573	0.881421	0.710517
PML	1.40674	0.17939	0.789218	1.10856	-0.953699	-0.763248	-0.678603	-1.08836
PMM2	0.892812	0.83791	1.08889	0.890198	-1.08366	-0.809152	-0.762093	-1.0549
PMM2	1.17788	0.709136	0.725189	1.03019	-1.1241	-0.966785	-0.530147	-1.02136
PNMT	-1.13717	-1.06563	-0.779441	-0.564803	0.794576	1.31741	1.06975	0.365299
POLR2E	-0.991393	-1.08639	-0.780475	-0.743444	0.449608	0.723318	1.20312	1.22566
POLR3H	0.419004	1.15895	0.844693	1.12329	-1.2793	-1.06757	-0.525983	-0.67308
PPP1R15A	-0.708544	-0.915805	-1.33033	-0.698904	0.824225	1.11825	0.795304	0.915805
PPP2R5C	-0.654689	0.238019	-1.14282	-0.914146	1.95747	0.699764	-0.223727	0.0401279
PPP2R5C	0.347433	-0.367	1.67596	1.25854	-0.860681	-1.03528	-0.609827	-0.409143
PRCP	-0.438273	-0.119988	0.827288	1.17083	-0.794449	-1.3805	-0.615098	1.35018
PRF1	0.780329	0.897739	0.862671	1.1745	-0.846899	-0.963792	-0.923051	-0.981498
PRF1	0.967488	0.598571	0.852968	1.25829	-0.821475	-0.951128	-0.92577	-0.97894
PRICKLE4	-1.12562	-1.13532	-0.718289	0.0478859	0.0284891	0.232156	1.72571	0.944989
PRIMPOL	-0.95357	-0.207693	-1.14155	-0.444191	1.92685	-0.359294	0.659464	0.519991
PRIMPOL	0.906877	0.452058	1.18948	0.951034	-1.09786	-0.214714	-1.01837	-1.16851
PRKACB	-0.448426	0.758597	2.10027	-0.0252465	-0.741766	-0.948547	-0.592691	-0.102188
PRKCA	0.554463	0.809682	0.901561	1.35585	-1.01769	-1.10956	-0.782884	-0.711423
PRKD2	0.95773	0.994876	0.863773	0.910752	-0.789209	-0.959642	-0.897368	-1.08091
PRMT2	-0.470492	2.43128	-0.43422	0.00662665	-0.470492	-0.121721	-0.470492	-0.470492
PROSC	0.978608	0.914681	1.00631	0.806006	-1.09261	-1.06704	-0.862475	-0.683481
PRPF4B	1.09246	0.201898	0.90439	0.273806	-2.09365	-0.207429	0.378904	-0.550378
PRSS57	0.701748	0.775753	1.09249	1.11913	-0.745781	-1.05364	-0.881949	-1.00776
PSMB8	-0.683345	-0.683345	-0.683345	-0.683345	1.58021	-0.683345	1.40904	0.427473
PSMD13	0.275742	1.03661	1.02924	1.23863	-0.990902	-1.0145	-0.836074	-0.738753
PTGER4	-1.10871	-0.987386	-0.728346	-0.633255	1.06198	1.32758	0.983287	0.0848439
PTGS2	-0.391621	-0.483555	-0.677958	-0.675685	2.33911	0.238278	-0.406289	0.0577167
PTP4A2	-0.911686	-0.821927	-0.97474	-0.986609	0.917621	1.23957	0.83528	0.702496
PTP4A3	0.331477	0.864601	1.60766	0.674002	-0.698863	-1.08559	-0.806593	-0.8867
PTP4A3	-0.0254539	1.21485	1.72701	0.165836	-0.975733	-0.667201	-0.920197	-0.519105
PTPN22	0.0712151	0.700282	0.973274	1.62608	-0.872385	-1.05042	-0.712151	-0.73589
PTPN22	0.908073	1.17568	0.917301	0.695833	-0.780614	-1.06668	-0.99516	-0.854436
PTPN7	0.0676768	0.485153	1.95284	0.631922	-0.992321	-0.835768	-0.711829	-0.597676
PTTG1	0.755157	0.744775	1.03159	1.15228	-0.951449	-0.817776	-0.76197	-1.15261
PTX3	-0.540238	-0.273767	-0.641751	-1.06557	2.13209	-0.139263	-0.172255	0.700756
PUF60	-0.374163	1.07339	0.132058	1.84373	-1.05815	-0.463895	-0.1947	-0.958264
PYGL	-0.81555	-0.986366	-0.810641	-0.872488	1.39132	0.359549	0.434158	1.30002
PYURF	-0.539409	-0.539409	-0.539409	-0.539409	1.48737	-0.538145	1.7453	-0.53688
QPCT	-0.623555	-0.935505	-0.96828	-0.95209	1.62565	0.486435	0.486435	0.880914
RAB29	1.10579	1.03011	1.11841	-1.28659	-0.420453	-1.22772	-0.353181	0.0336363
RAB6B	-0.847719	-0.844516	-1.00785	-0.964618	1.1844	0.718409	0.606314	1.15558
RAB7A	-0.0696245	-0.48616	-1.26595	-0.854262	1.88228	0.899064	-0.239145	0.1338
RABEP2	1.03874	1.4974	0.436018	0.560264	-0.715241	-0.840809	-1.0285	-0.947872
RABEP2	1.23257	0.849462	0.645743	0.554526	-1.78064	-0.36677	-0.360689	-0.774208
RABGAP1L	0.338072	0.875981	1.05629	1.26063	-0.872976	-1.29669	-0.533402	-0.8279
RALB	0.000508034	-0.651808	-0.946467	-1.36712	1.80301	0.599988	0.136661	0.425224
RAMP1	-0.957209	-0.901598	-0.989186	-0.833474	1.31451	0.827913	0.769521	0.769521
RAMP2	-0.534303	-0.904528	-0.976049	-1.01602	1.08964	0.660516	1.50194	0.178802
RARA	-0.472776	-0.890897	-1.39264	-0.867005	0.941669	0.822206	0.922555	0.936891
RARRES3	0.684444	0.98537	0.908194	1.129	-1.06265	-0.877596	-0.905775	-0.860983
RARRES3	1.47396	-0.752466	1.67073	-0.078344	-0.752466	-0.450022	-0.358925	-0.752466
RASGEF1A	0.832346	0.862002	0.759194	1.22974	-1.01226	-0.72163	-0.852116	-1.09727
RASL10A	-0.885547	-0.88049	-1.14344	-0.784414	1.15734	0.879226	0.955076	0.702243
RASL10A	-0.674743	-0.637344	-1.09029	-1.04873	1.57336	0.351656	0.970819	0.555273
RBM47	-0.395411	-0.830876	-1.11023	-1.10202	1.58199	0.650802	0.76583	0.439916
RBMX	1.49842	-0.366817	1.12055	0.405007	-1.3316	-1.11452	-0.390937	0.179891
RC3H1	-0.00503012	-0.736074	-0.655592	-1.1586	1.18208	1.77899	-0.0586847	-0.347078
RCAN3	-0.894696	-0.905613	-1.01842	-0.843753	0.680915	0.626333	1.1576	1.19763
RCAN3	-1.1784	-1.06602	-0.654903	-0.71465	0.531497	1.2513	0.843034	0.988133
RCBTB2	-0.063817	-1.14232	-0.804094	0.402047	-0.0765804	2.08043	-0.682842	0.287176
RCN3	-1.14267	-1.12681	-0.554395	-0.82979	1.06481	1.00858	0.910534	0.669743
RCSD1	1.0377	0.399457	1.04216	0.805609	-1.73396	-0.899336	-0.30573	-0.345898
RDH11	0.330103	0.194841	0.710125	1.29626	-1.78256	-0.140093	-1.10625	0.49757
REEP6	0.361633	0.215653	1.43215	1.37465	-0.930071	-0.881411	-0.828327	-0.744278
RELL1	-0.762769	-1.10415	-1.01027	-0.796907	1.18025	0.78292	1.04749	0.663438
RER1	1.39751	0.205903	1.12414	0.423196	-1.11188	-1.42029	-0.067466	-0.551119
RETN	-0.868085	-0.958552	-0.809547	-0.761653	0.526172	0.169626	1.09026	1.61178
RFX2	-1.07094	-0.762623	-0.748608	-0.711236	0.718243	-0.117955	1.50306	1.19007
RFX2	0.298283	-0.46892	-0.7176	-1.07739	0.43056	2.12899	-0.542995	-0.0509264
RFX5	-0.219615	1.3142	0.844097	1.29827	-1.06819	-0.865013	-0.861029	-0.442715
RGS1	-0.74221	-0.772449	-0.765128	-0.532764	2.03692	0.80412	0.291648	-0.320136
RGS14	-0.364109	-0.620122	-0.591676	-1.51902	1.78072	0.2105	0.529095	0.574609
RGS9	0.987488	1.21251	0.684193	0.804266	-0.770913	-0.988823	-0.902548	-1.02618
RHOB	-0.611956	-0.812886	-1.03683	-0.961525	1.53522	1.15581	0.319448	0.41271
RHOT1	-0.0139651	1.07841	0.550844	1.59977	-1.12496	-0.28706	-0.920142	-0.882902
RIPK1	-1.39237	-0.973914	-0.0754066	-0.956921	0.920811	0.699901	0.51935	1.25855
RIPK1	1.28492	1.07591	0.267845	0.926144	-1.10635	-0.917092	-0.655418	-0.875948
RMND5B	1.00506	0.242601	1.39429	0.770457	-1.02639	-1.28232	-0.759793	-0.343906
RMND5B	0.58365	0.769635	1.79745	0.118688	-0.605675	-0.982539	-1.03638	-0.64483
RNASE2	0.0183398	1.11539	1.4205	0.883643	-0.895313	-0.851965	-0.860301	-0.830291
RNASE4	-1.1377	-0.430668	-1.016	-0.955148	0.348808	0.925447	1.00658	1.25868
RNASE4	-0.952872	-0.971032	-0.706477	-0.96319	0.75167	1.34888	1.08061	0.412413
RNASEH2B	0.170334	0.638892	1.35952	0.852412	-1.3851	-1.43107	-0.117325	-0.0876692
RNF130	0.209453	-1.03726	-0.322401	-1.00866	0.689838	1.95371	0.17514	-0.659814
RNF149	0.215055	-1.18882	-0.509824	-1.15671	1.70151	0.0820076	1.00875	-0.151972
RNF167	0.665865	0.757266	1.1381	1.09145	-0.69181	-1.19832	-1.00124	-0.761312
RNF213	1.96638	0.795088	-0.00778398	0.258102	-0.546797	-0.916952	-0.993706	-0.554328
RNF6	0.0995615	0.808129	0.91157	1.29947	0.151282	-1.47273	-0.826231	-0.971048
RNH1	-1.07117	-0.753191	-0.739079	-1.0627	0.681458	0.988144	1.33528	0.62125
RPL10	0.685637	1.24451	0.91693	0.847856	-0.970043	-0.867479	-0.88998	-0.967427
RPL15	-0.996606	-0.896879	-0.885466	-0.921951	0.628219	1.14529	1.0115	0.915894
RPL21	1.11598	1.17288	0.433084	0.821395	-0.597949	-1.0666	-0.581211	-1.29758
RPL27A	0.622576	0.975671	1.06424	1.04399	-0.970667	-0.888086	-0.924642	-0.923084
RPL32	0.636572	0.963312	1.06503	1.04491	-0.927435	-0.924682	-0.927761	-0.929938
RPL37	-0.932625	-0.932035	-0.930814	-0.934822	0.762485	1.02605	1.00121	0.940548
RPL38	-1.01433	-0.81129	-0.884383	-0.92199	0.603591	1.41646	0.879792	0.732143
RPL38	0.670941	0.852939	1.17411	1.00076	-0.994159	-0.831656	-1.00094	-0.872001
RPL7A	-1.0741	-0.896872	-0.886657	-0.828915	0.598941	1.14363	1.0511	0.892874
RPL9	-0.950309	-0.938254	-0.934869	-0.902008	0.742533	1.0467	1.02978	0.906425
RPS24	-0.832619	-1.08881	-0.88955	0.0071164	0.192143	0.469682	2.01394	0.128095
RPS26	-1.00378	-0.934819	-0.891715	-0.881044	0.672462	1.07469	1.05602	0.908186
RPS6KA2	-0.491793	-1.0903	-0.830481	-0.881516	1.43362	0.0974307	0.389723	1.37331
RPS6KC1	1.54778	1.27873	-0.0420385	0.37376	-0.745227	-1.06931	-0.335543	-1.00816
RRAGD	-0.747329	-1.03941	-0.902308	-0.967876	0.987249	0.558075	0.83823	1.27336
RRM2	1.23222	0.856318	0.659584	0.937119	-0.77376	-0.907258	-0.952928	-1.05129
RSAD2	1.91525	0.700291	0.0751053	0.514395	-0.805687	-0.835563	-0.805687	-0.758107
RSRP1	-0.145292	0.0541766	-0.684595	-0.561466	1.73119	1.30763	-0.714146	-0.987491
RTN1	-0.723613	-0.907388	-0.974215	-0.907388	1.52345	0.266265	0.909476	0.813412
RTP4	1.40714	0.789617	0.702233	0.682814	-1.21829	-0.542513	-0.893993	-0.927005
RTP5	1.14753	1.43319	0.458029	0.512204	-0.925908	-0.832332	-0.896358	-0.896358
RUNX1	1.24991	-0.182707	-1.09261	-1.09261	1.47739	0.461003	-0.0326695	-0.787698
S100A12	-1.07052	-0.720232	-0.441794	-1.18729	0.45639	1.61056	0.595609	0.757282
S100A8	-0.722005	-0.82942	-0.667047	-1.02604	1.22203	0.235941	0.135589	1.65095
S100A8	-0.640254	-0.318917	-1.32939	-1.08935	0.954815	0.490232	0.45926	1.4736
S100A9	-0.737096	-0.772846	-0.794645	-1.10407	1.36606	0.41605	0.24454	1.382
S1PR5	0.855603	0.795455	0.855603	1.1804	-0.660123	-0.988931	-1.11725	-0.920763
S1PR5	0.922035	1.06625	0.89513	0.84132	-0.800962	-1.03127	-0.882753	-1.00975
SAFB	-0.355838	-0.384641	2.47166	-0.231025	-0.360638	-0.37984	-0.384641	-0.37504
SAG	0.220574	0.87323	1.0787	1.28416	-1.06057	-0.534815	-0.589203	-1.27208
SAR1A	0.630095	1.04966	0.725995	1.08562	-1.1081	-0.982229	-1.25794	-0.143101
SCPEP1	0.320897	0.337933	1.60004	1.0275	-1.29599	-0.990096	-0.441997	-0.558283
SDCBP	0.201745	-0.751724	-1.10895	-1.05241	1.57669	1.15778	0.327675	-0.350805
SDCBP	-1.17578	0.68752	0.0843692	0.511601	-1.52044	-0.454158	0.378764	1.48813
SDPR	-0.513963	-0.773705	-1.15532	-1.04487	1.49619	0.631647	0.407704	0.952326
SECTM1	1.77051	0.832424	0.213619	0.527845	-0.806698	-0.874229	-0.989078	-0.674392
SEMA3G	0.735287	0.417214	1.13598	1.31567	-0.828231	-0.99553	-0.859212	-0.921175
SEMA6B	-0.850469	-0.841162	-0.847367	-0.859777	1.67495	1.02033	0.44637	0.257119
SEMA7A	1.22605	0.737697	0.807462	0.779039	-0.985749	-1.3139	-0.952159	-0.298438
SERPINA1	-0.175861	-0.183765	-1.12433	-0.934633	2.10046	0.13239	-0.326035	0.511776
SERPINA1	-0.907557	-0.932884	-0.925195	-0.931075	1.17597	1.02854	0.625578	0.866629
SERPINA1	-0.0698518	2.17821	0.639474	-0.678303	-0.678303	-0.678303	-0.0346257	-0.678303
SERPINA5	-0.943135	-0.943135	-0.849477	-0.88694	0.56663	0.716483	1.43578	0.903799
SERPINB6	0.741063	0.940296	0.762602	1.24991	-0.871641	-1.00087	-0.874334	-0.947026
SERPINB9	0.836519	0.943582	0.83916	1.10895	-0.937436	-0.955314	-0.912245	-0.923215
SERPINB9	0.705104	1.112	1.19198	0.625117	-0.967671	-1.05461	-0.57469	-1.03722
SERPINE1	-0.450506	-0.665674	-0.786705	-0.889806	2.10909	0.0605158	-0.0739637	0.697052
SERPINE2	-0.233726	-0.597915	-1.16689	-1.02959	1.86996	0.751794	0.0990465	0.307321
SFRP5	-1.23637	-1.11277	-0.426895	-0.694962	0.260815	1.27048	0.922154	1.01755
SGK1	-0.244867	-0.463717	-0.89912	-0.7874	2.1357	0.775157	-0.285423	-0.230328
SGK1	-0.772215	-0.613236	-0.825784	-1.15238	1.6142	1.07678	0.451233	0.221404
SGSM2	1.16553	0.817566	1.11835	-0.143756	-1.48253	-0.603775	0.180616	-1.052
SH2D1A	0.220992	0.701903	1.16214	1.39916	-1.14458	-0.874494	-0.699492	-0.765634
SH2D2A	0.549829	0.974961	0.802383	1.3138	-0.71925	-0.948653	-0.904456	-1.06862
SH3BP1	-0.915887	-0.946064	-0.946064	-0.920781	1.1157	0.838408	0.906916	0.867769
SH3BP2	1.33957	0.701824	0.568534	1.02172	-0.809481	-0.852544	-1.09452	-0.875101
SHARPIN	2.12068	0.573783	-0.489712	0.372013	-0.464491	-0.456084	-0.830198	-0.825995
SIGLEC10	-1.08362	-1.24841	-0.416776	-0.865169	0.736783	0.821096	0.943734	1.11236
SIGLEC10	1.53233	1.13231	0.0664545	0.678094	-0.852295	-0.852295	-0.852295	-0.852295
SIGLEC12	-0.113281	-0.273208	1.215	0.841836	-1.29496	-1.53485	0.686352	0.473116
SIGLEC14	-0.222519	-1.00757	-0.955436	-0.898828	1.89728	0.169263	0.324189	0.693627
SIGLEC14	1.81839	0.538979	0.316871	0.34624	-0.209947	-1.35903	-1.07084	-0.380658
SIRPA	-0.606332	-0.797446	-0.891052	-1.26158	1.37501	0.991485	0.474047	0.715865
SKIV2L	1.13445	0.474108	0.961114	0.800154	-1.57297	-1.08596	-0.450377	-0.260527
SLAMF6	0.996736	0.730288	0.902925	1.07621	-1.10488	-0.982404	-0.850809	-0.768073
SLAMF6	0.511755	1.25082	-0.0393034	1.46152	-0.810785	-0.275934	-0.823751	-1.27432
SLAMF7	0.828478	0.836703	0.997532	1.06333	-0.9507	-1.02198	-0.911406	-0.841957
SLC11A1	0.202537	-0.918466	-1.19452	-1.0961	1.62839	0.461784	0.140125	0.776241
SLC11A1	-0.207044	-0.510148	-1.34904	-1.23882	1.4738	0.78187	0.588986	0.460396
SLC14A1	-1.21524	-0.820377	-0.563121	-0.527225	-0.371675	1.00435	1.24964	1.24365
SLC24A4	0.971885	-0.143393	1.90659	0.0212434	-0.706343	-0.971885	-0.106217	-0.971885
SLC25A45	-0.0345319	0.169897	1.48487	1.32464	-1.48211	-0.719644	-0.471015	-0.272111
SLC27A1	-0.461783	-0.461783	-0.461783	-0.461783	-0.461783	0.0811619	-0.198707	2.42646
SLC31A2	-0.688467	-0.9451	-1.10961	-0.813494	1.10796	1.32511	0.311743	0.811849
SLC35B3	1.68826	0.0157899	0.450329	0.854552	-1.57584	-0.368221	-0.408644	-0.65623
SLC35C2	0.848178	-1.0943	0.51266	0.649516	-0.136305	-1.0943	-1.0943	1.40885
SLC35E4	-0.92154	-1.03395	-0.720136	-0.898121	0.596015	0.708427	1.53746	0.731846
SLC37A1	0.765615	1.12544	0.670716	0.923779	-1.55545	-0.54715	-0.400848	-0.982102
SLC38A5	0.364214	-1.06097	-1.05521	-1.06097	1.70303	0.562877	0.0129562	0.534085
SLC38A5	0.233325	1.10058	0.911219	1.0242	-1.7017	-0.598926	-0.228153	-0.740552
SLC39A7	-0.930559	-0.930559	-0.930559	-0.930559	1.06184	0.878784	0.73363	1.04798
SLC39A7	-1.14458	-0.338725	1.71576	0.954186	-0.329869	-1.13572	0.515836	-0.236886
SLC39A7	1.07908	1.05251	0.809079	0.696401	-0.646174	-1.00547	-0.685505	-1.29992
SLC43A3	0.525566	1.85219	0.509518	-0.373112	-1.1648	-1.1648	0.193911	-0.378461
SLC6A8	-0.888127	-0.928641	-0.857742	-1.03499	1.17299	0.889393	0.919778	0.72734
SLFN13	0.762155	0.959719	0.966532	1.04147	-0.95461	-0.944391	-0.913735	-0.917141
SLFN5	1.40307	0.754401	0.426131	1.01654	-0.864513	-0.886162	-0.971575	-0.877896
SMC2	1.84489	0.544526	0.210148	0.669918	-0.565425	-0.895159	-1.06235	-0.746546
SMC4	1.50839	0.241226	0.99106	0.741115	-0.837024	-1.055	-0.624862	-0.964903
SMCHD1	-1.02488	-0.0962597	-0.947875	-0.336343	0.981849	-0.399761	-0.123439	1.94671
SMPDL3A	-1.1053	-0.896792	-0.621351	-0.816991	1.61307	0.289921	0.606549	0.9309
SNRNP35	-0.377144	-1.36187	0.612623	-1.3241	-0.372107	1.16669	0.872027	0.78388
SNRPN	-0.930192	-0.925317	-0.930192	-0.930192	0.949446	1.16978	0.756413	0.840256
SNX1	0.820639	0.995623	0.965607	0.954751	-0.91324	-0.942617	-0.931121	-0.949642
SNX25	1.05671	1.7356	0.460465	-0.100358	-0.649374	-0.531306	-0.962254	-1.00948
SOCS3	-0.48382	-0.854518	-0.835913	-1.06444	1.08462	0.302859	0.143838	1.70737
SORL1	-0.575781	-0.984016	-0.773095	-0.643821	0.322336	1.98249	0.79861	-0.126723
SP140	1.10764	0.924619	0.939014	0.72309	-1.1318	-0.942613	-0.683504	-0.936444
SP140	1.35016	0.922318	0.287349	0.976647	-1.17953	-0.863745	-0.884118	-0.609078
SPC25	0.797312	0.930323	0.404324	1.45028	-0.871375	-0.980203	-0.949973	-0.780686
SPI1	-0.476694	-0.223574	-0.844276	-1.1067	1.3575	1.69158	-0.229157	-0.168669
SPI1	-0.912475	-0.527456	-0.986368	-1.14582	1.43653	0.631489	0.822054	0.682047
SPINK2	0.612025	1.00984	1.15599	0.919093	-0.918038	-0.972381	-0.85578	-0.950749
SPINK2	0.0370623	1.59607	1.17523	0.505721	-0.680272	-0.914602	-0.723312	-0.995899
SPINT1	0.761905	-1.13808	0.15072	-1.13808	1.5126	0.559284	-1.04508	0.336733
SPINT1	-0.877084	0.934684	-0.873593	0.623995	-0.877084	-0.877084	1.59446	0.351706
SPSB1	-0.693882	-0.663876	-1.08896	-0.898921	1.60155	1.16147	0.281304	0.301307
SPTAN1	1.09013	0.770592	0.549774	1.0096	-0.959587	-1.15703	-1.27912	-0.024355
SQSTM1	1.37401	0.148916	0.69876	1.14732	-1.081	-0.273113	-0.929068	-1.08582
SRP19	-1.28239	-0.269063	-1.15656	-0.269063	1.79734	0.419738	0.678038	0.0819606
SS18	0.298305	-0.602155	1.3762	0.316048	-0.491261	-0.948144	1.33184	-1.28083
SSBP4	-1.29957	-0.481864	1.38003	1.00336	-1.27097	-0.148106	0.0950617	0.722052
SSBP4	0.935072	0.457414	1.15886	1.03903	-0.657122	-0.948751	-0.681744	-1.30275
SSBP4	-0.480929	2.29395	-0.480929	-0.480929	-0.480929	-0.480929	-0.480929	0.591622
ST14	-0.950855	-0.85047	-0.983877	-0.916513	0.617008	1.08856	1.05553	0.940619
STAB1	-0.896029	-0.956266	-0.75702	-0.733852	1.55516	0.438458	0.104836	1.24471
STAC3	-0.508066	-0.8439	-1.00655	-1.12649	1.59236	0.583102	0.569645	0.739903
STAC3	0.0279215	-0.487356	-0.774186	-1.03817	2.14234	0.588889	-0.37567	-0.0837644
STAG2	-0.598772	-0.518197	0.871719	-0.606829	-0.324817	2.15286	-0.369133	-0.606829
STAT1	1.17567	0.386794	0.763691	1.18429	-1.07356	-1.09237	-1.01339	-0.331132
STAT6	-0.111672	-0.785425	1.86492	1.10183	-1.13161	-0.576971	-0.174953	-0.18612
STEAP4	-0.76416	-0.877916	-0.891723	-0.940598	1.37742	0.392955	0.37145	1.33258
STK11IP	-0.480103	-0.306198	-1.19063	-0.817976	1.7906	1.15958	-0.191917	0.0366444
STK25	1.44647	0.727568	0.710653	0.747866	-0.83202	-1.00286	-0.88784	-0.90983
STK39	0.6909	1.29955	1.01442	0.594942	-0.907492	-1.26117	-0.795084	-0.636067
STMN3	-0.950679	-0.957571	-0.916218	-0.833513	1.25479	1.01012	0.496662	0.896404
SUB1	-0.421958	-1.42833	-0.387454	-0.0941679	0.917957	0.164614	1.84382	-0.59448
SUGT1	-0.341182	2.47463	-0.361951	-0.361951	-0.361951	-0.323692	-0.361951	-0.361951
SULF2	0.0553826	-0.993194	-1.3378	-1.09658	0.975964	0.705205	0.582133	1.10888
SULF2	-0.25231	-0.806704	-1.18651	-1.09156	1.48132	0.945302	0.758462	0.151999
SUPT5H	-0.409225	-0.23153	0.813556	1.30749	-1.67718	-0.96038	0.542496	0.614779
SUSD4	-0.955245	-0.928296	-0.81665	-0.943695	1.41626	0.815688	0.719441	0.692492
SWT1	1.04712	1.73422	0.291303	-0.304187	-0.16104	-1.39783	-0.664916	-0.544673
SYNRG	0.125903	0.487469	1.76156	0.168946	-1.81967	-0.149577	-0.0462719	-0.528361
SYTL2	0.77125	1.16969	0.728698	1.01882	-1.13197	-0.779954	-0.899872	-0.876662
SYTL2	0.601105	1.27367	0.460987	1.23444	-0.710397	-0.794467	-0.957004	-1.10833
TAGLN2	-0.639227	-0.610585	-0.753798	-1.31894	0.572578	1.64337	0.920696	0.185902
TAP2	1.2639	0.81324	0.750797	0.86508	-1.01589	-0.922811	-0.935182	-0.819131
TBC1D4	-1.12953	-0.861291	-0.79982	-0.883644	0.971659	1.2399	0.804011	0.658717
TBKBP1	1.26833	1.23312	0.516662	0.588837	-0.859931	-0.944427	-0.879294	-0.923303
TBX21	1.07992	1.1329	0.812039	0.675486	-0.842259	-0.986522	-0.918122	-0.953441
TCF20	-1.0726	-1.0726	0.270006	-0.305398	1.58978	1.30208	-0.186664	-0.5246
TCF7	-1.74049	-1.03555	0.630654	-0.616089	0.776301	0.578221	1.01516	0.391792
TCF7	-1.09909	-1.08274	-0.527072	-0.746072	0.309706	0.538512	1.3328	1.27396
TCF7	0.76523	-1.66916	-1.13732	-0.0353919	0.34818	1.46255	-0.00478269	0.2707
TCN2	-0.628156	-0.693361	-0.706852	-0.675374	0.714159	-0.801286	1.14811	1.64276
TCN2	-0.930419	-0.938419	-0.650444	-0.80243	0.521455	0.745435	1.81734	0.237479
TCN2	-0.377802	-0.377802	-0.377802	-0.377802	-0.374853	2.47064	-0.209726	-0.374853
TECPR2	-0.994888	-0.360564	-0.560877	-0.854669	2.07658	0.273761	-0.213667	0.634325
TEF	0.747271	1.02654	0.921816	1.02218	-0.862907	-1.02	-0.80618	-1.02872
TEKT2	0.289094	-0.126015	-0.831701	-1.68564	1.73605	0.324675	-0.173456	0.466998
TESC	0.32797	0.578743	1.37972	1.2038	-0.678865	-1.19912	-0.749979	-0.862266
TEX261	1.15282	0.988516	0.802778	0.770632	-0.890289	-0.98673	-0.901005	-0.936724
TGFBR3	1.05369	1.19265	0.665069	0.778122	-0.823461	-1.00246	-0.934158	-0.929448
THBD	-0.605047	-0.986784	-0.935576	-0.912299	1.69818	0.38421	0.677496	0.679824
THBS1	-0.309263	-0.613259	-0.968423	-0.835989	2.00532	0.0790089	-0.252076	0.894681
THEM6	-1.03473	-0.972631	-0.593825	-0.655924	0.120317	0.691631	1.82184	0.623322
TIFA	0.286207	1.63803	0.962121	0.42139	-1.15011	-0.930437	-0.921988	-0.305217
TIGIT	0.845343	0.839201	0.826916	1.11561	-0.803882	-0.656465	-0.74553	-1.42119
TIMM10B	0.632686	0.88672	1.10401	1.01453	-1.33567	-0.669433	-0.81003	-0.822812
TIMM8B	-1.15997	1.81805	0.946164	-0.469958	-0.567143	-0.587968	0.542153	-0.521327
TIMP1	-1.15432	-0.922049	-0.646264	-0.860068	0.5943	1.05133	1.37188	0.565187
TIMP2	-0.840147	-0.946206	-0.934024	-0.965555	1.24808	0.785863	0.990816	0.661171
TKFC	0.872241	0.74053	1.12194	0.913401	-1.18848	-1.12263	-0.793352	-0.54365
TLE1	2.042	0.603986	-0.284316	0.524317	-0.806144	-0.802161	-0.630874	-0.646808
TLN1	-0.367979	-1.3843	1.15173	1.35881	-1.19633	-0.227796	0.520905	0.144961
TLR10	1.09975	1.05745	0.863584	0.666193	-1.15615	-0.921744	-0.835385	-0.773701
TLR4	-0.899865	-0.702505	-0.791787	-1.04553	1.39326	0.58503	0.171515	1.28988
TLR6	0.350915	2.06469	0.427083	0.0571258	-0.677348	-0.829684	-1.09083	-0.30195
TMBIM1	0.302627	-1.02482	-0.582339	-1.06275	0.296305	2.05359	0.21413	-0.196747
TMC8	0.95934	0.779093	1.1048	0.862892	-1.01073	-0.727707	-1.08504	-0.882656
TMED4	1.44827	0.635541	0.438517	0.879085	-1.0419	-0.262015	-0.749104	-1.34839
TMEM141	-0.996784	-1.08561	-0.677001	-0.623704	0.135146	0.538682	1.38636	1.32291
TMEM150B	-0.578822	-0.808265	-0.922987	-1.31582	0.849982	1.10028	0.624016	1.05161
TMEM159	0.617212	0.504795	1.64626	0.539385	-0.498309	-1.45818	-0.481015	-0.87015
TMEM184C	0.335724	0.461621	1.10509	1.23798	-1.65764	-0.475609	-0.0349713	-0.972201
TMEM205	-0.773304	-1.36926	-0.700251	-0.761769	1.19528	1.0338	0.768498	0.607012
TMEM205	-0.977033	-0.977033	-0.523963	-0.977033	1.66642	0.682049	0.613599	0.492998
TMEM205	1.29839	1.17653	0.952313	-0.00792071	-0.661074	-1.09489	-0.787806	-0.875543
TMEM205	1.03424	0.707829	0.96704	1.01024	-1.00584	-0.957839	-0.917838	-0.837834
TMEM261	1.5036	0.408093	0.560448	0.770843	-1.12997	-0.839766	0.0235787	-1.29683
TMEM40	-0.201721	-0.641838	-1.17487	-1.04772	1.82282	0.399773	0.0819108	0.761648
TMEM71	-0.857424	-0.867724	-0.903772	-0.733832	1.82042	0.332155	0.610239	0.59994
TMEM97	0.386751	1.03704	1.13287	1.03019	-0.722162	-1.28346	-0.86591	-0.715317
TMIGD2	-1.18111	-0.860109	-0.663175	-0.816784	1.50113	0.833523	0.362851	0.823676
TNF	1.7806	0.810898	0.816083	-0.335119	-0.81738	-0.832936	-0.812194	-0.609956
TNF	2.05211	0.294036	0.760565	-0.501518	-0.835455	-0.845276	-0.33455	-0.589913
TNFAIP8	1.07165	1.30595	0.73304	0.533334	-0.899199	-0.969437	-0.886619	-0.888716
TNFAIP8L1	-1.00342	-0.949698	-0.842253	-0.924903	1.13308	0.775616	0.909922	0.901657
TNFRSF14	2.10078	-0.949907	0.79476	-0.0510025	-0.143775	-0.579717	-0.523873	-0.64727
TNFRSF18	0.92162	0.835083	0.785633	1.17381	-0.893186	-0.890714	-0.977251	-0.954999
TNFRSF25	-0.735802	-1.1577	-0.850934	-0.959884	0.912363	1.09781	0.857502	0.836639
TNFRSF25	-0.924949	-0.937927	-0.775702	-0.946578	1.45867	1.00444	0.582655	0.539396
TNFSF13	-0.423204	-0.59938	-1.0462	-0.941517	1.55047	1.44068	0.0312775	-0.012128
TNIP1	-0.904024	-0.988271	-0.911512	-0.769228	1.35194	0.762207	0.335352	1.12354
TNK2	1.9668	1.12469	-0.163534	-0.268798	-0.664789	-0.664789	-0.664789	-0.664789
TNNC1	-1.14855	-0.802518	-0.908988	-0.472461	0.0652129	1.48126	1.20444	0.581593
TNNT3	-0.0950658	-1.02018	-1.02018	-0.554787	0.160335	-0.066688	2.073	0.523572
TNPO2	1.00842	0.498963	0.823674	0.599735	-1.87479	-1.06861	-0.133663	0.14626
TOP2A	1.01397	0.895341	0.768531	1.04669	-0.969995	-0.953632	-0.822732	-0.978176
TOR1AIP1	-1.13054	-0.967198	-0.0338344	0.656855	0.381513	0.633521	1.59022	-1.13054
TOR1AIP1	1.06135	-0.139651	1.10524	-0.841895	-0.841895	-0.841895	-0.841895	1.34065
TOX2	0.592642	0.719073	1.06862	1.26198	-0.786936	-0.786936	-0.935678	-1.13276
TP53I13	1.4096	1.53804	0.219949	-0.364442	-1.27474	-0.571547	-0.309856	-0.647004
TP53I13	1.73321	0.857851	0.560229	-0.320965	-1.13797	-1.07961	0.00583572	-0.618586
TPK1	0.90935	0.469319	0.89792	1.33224	-0.987927	-1.13651	-0.776483	-0.707907
TPM1	-0.941456	-1.05687	-0.796363	-0.875504	1.19867	1.0107	0.54245	0.918373
TPPP3	-0.681673	-0.687335	-0.827456	-0.817548	1.58149	1.06347	0.895039	-0.525984
TRAF7	-0.679912	-0.881821	-0.936887	-0.814518	0.231736	1.79194	0.892528	0.396934
TRIB1	-0.510156	-0.667127	-0.91552	-0.968994	1.90823	0.921558	0.119453	0.112553
TRIM38	-0.797198	-0.914783	-1.00437	-1.00437	0.841526	1.10096	0.955378	0.822861
TRIM38	0.338313	0.969181	1.38976	0.846512	-1.13177	-0.989625	-0.826067	-0.596307
TRIM38	1.04631	1.32241	-0.93185	1.22456	-0.746616	-0.561382	-0.669726	-0.683706
TRIM38	1.35687	1.09275	0.833522	0.258005	-0.976994	-0.659889	-0.966396	-0.937865
TRIM41	2.13506	0.101342	0.371588	0.128825	-1.14454	-0.805584	-0.457471	-0.329219
TSC22D3	-0.481171	-1.00517	-1.20671	-0.212454	1.95072	0.425748	0.519799	0.00923714
TSPAN2	0.965958	0.988899	0.766048	0.985621	-0.662816	-0.983983	-0.99873	-1.061
TSPAN32	0.623871	0.577142	0.980833	1.38452	-1.19079	-1.03503	-0.596288	-0.744265
TSPAN9	-0.434017	-0.671749	-1.10029	-0.95953	1.84946	0.516911	0.0664711	0.732746
TTC12	0.513432	0.310703	1.26264	1.39045	-0.967367	-0.910074	-0.984995	-0.614796
TTC7A	0.746869	0.700552	1.0433	1.17762	-0.939087	-1.16141	-0.693604	-0.874242
TUBGCP2	0.404194	-0.449044	1.64248	1.33619	-0.733456	-0.733456	-0.733456	-0.733456
TUBGCP2	1.4871	0.668119	0.237075	1.04169	-0.962667	-1.13508	-0.883642	-0.452597
TWIST2	-0.633816	-0.767613	-0.939146	-0.994037	1.74707	0.426261	0.241005	0.920277
TYMP	1.41378	0.641786	0.830986	0.738167	-0.881755	-1.03777	-1.00364	-0.701555
TYMS	1.2473	0.946367	0.749719	0.725883	-1.0797	-0.990315	-0.668528	-0.930725
TYROBP	-0.587175	-0.951478	-1.25973	-0.755315	1.3079	0.386634	0.884047	0.975122
TYW3	0.380602	1.05019	1.17345	0.976905	-1.23175	-0.975239	-0.622121	-0.752042
UBB	0.978898	1.09954	0.779537	0.857954	-0.805022	-0.872733	-1.05234	-0.985835
UBE2C	0.875279	0.664791	1.11383	0.973507	-1.16645	-0.549023	-0.717413	-1.19452
UBE2D3	-0.463386	-0.271276	-0.967937	-1.20438	1.70893	1.18327	-0.0348331	0.0496108
UBE2I	-0.973417	0.828717	-0.894854	0.841543	1.00188	1.05799	-0.9173	-0.944557
UBE2I	1.06952	-0.82747	1.10165	0.0428977	-1.24367	-1.26996	0.279474	0.847549
UBE2L6	1.39565	0.963052	0.463949	0.779651	-0.872883	-0.785032	-1.10073	-0.843658
UBTD1	-0.567893	-0.97283	-0.907518	-1.13742	1.23473	0.782771	1.13546	0.432696
UGP2	-0.306132	0.579661	1.55353	1.28592	-0.629625	-0.660111	-0.978522	-0.844722
ULK3	1.55925	0.479983	0.32835	0.457684	-1.23257	-1.4288	0.390787	-0.554684
URI1	-0.513787	0.768552	2.21724	-0.513787	-0.511168	-0.513787	-0.513787	-0.419478
URM1	1.09787	0.927879	0.912139	0.78307	-0.913713	-1.03019	-0.80668	-0.970377
USP1	-1.19082	-0.41404	-0.773118	-0.992962	0.751134	1.06624	1.45463	0.0989298
USP1	0.458896	-0.807791	1.1878	1.47669	-0.350006	-0.976683	-1.19446	0.205559
USP18	1.46521	0.546421	0.614089	0.968971	-0.934761	-0.927243	-0.910702	-0.821981
USP19	-1.40892	-0.485924	-0.822693	-0.747855	0.412126	1.33512	1.09814	0.620008
UTP4	-0.477787	-0.40284	-0.327893	2.46513	-0.262939	-0.362869	-0.427823	-0.202982
VANGL1	1.06369	1.24887	0.534	0.783774	-0.637354	-0.925887	-0.964645	-1.10245
VAPB	0.781743	1.00544	0.781743	1.1387	-0.788883	-0.945945	-0.926907	-1.04589
VASP	0.344302	-0.1747	-1.09037	-0.882768	1.33041	0.414739	-1.18305	1.24144
VCAN	-0.947048	-0.836221	-0.670292	-0.910313	1.31027	0.162777	0.399996	1.49083
VCAN	-0.450664	-0.646207	-0.695092	-0.780642	2.20138	0.559639	-0.32845	0.140037
VOPP1	1.12532	1.05668	0.676818	0.834207	-0.989377	-0.826663	-0.798262	-1.07872
VRK3	0.413705	0.899038	0.621705	1.58217	-0.936254	-0.707862	-0.936254	-0.936254
VSIG1	-0.793574	-1.17558	-0.836019	-0.8724	0.673818	0.801153	1.0437	1.15891
VWF	-0.827668	-0.862491	-0.748072	-0.897314	1.8139	0.261794	0.465757	0.794088
WAC	-0.569518	-0.196319	0.187988	2.38054	-0.573961	-0.573961	-0.502875	-0.15189
WARS	-0.84036	-0.808476	-1.2093	-0.690051	1.4006	0.658168	1.05899	0.430428
WARS	-0.481769	-0.471505	-0.486901	-0.0147546	-0.569013	-0.656258	2.33058	0.349619
WARS	1.09988	0.609165	0.749047	1.21607	-0.932924	-0.963383	-0.903594	-0.874264
WDFY4	1.02767	0.761698	1.26994	0.61423	-0.918382	-0.918382	-0.918382	-0.918382
WDFY4	1.31274	0.800625	0.363193	0.985556	-1.15182	-1.19805	-0.831743	-0.280508
WDR54	0.901642	0.859705	0.996	0.975031	-0.901642	-0.833494	-0.959305	-1.03794
WDR76	0.807172	0.45783	1.3421	0.998219	-0.939541	-1.13059	-0.737577	-0.79762
WEE1	0.321424	1.46545	0.728739	0.994379	-0.854475	-0.850933	-0.631338	-1.17324
WFS1	-0.459733	-0.980863	-1.06772	-0.720298	1.81347	0.214143	0.363893	0.837103
WLS	-0.111674	-0.588064	-1.03089	-1.05413	1.99787	0.673272	-0.0342123	0.147823
WLS	-0.818548	-0.939433	-0.733045	-0.957123	1.72002	0.576043	0.717566	0.43452
WNT7B	1.14912	0.918164	0.736696	0.91404	-0.966624	-0.917133	-0.93363	-0.900636
XAF1	1.4746	0.620463	0.354516	1.07859	-0.885925	-0.949985	-0.97328	-0.71898
XIAP	0.473009	1.28768	0.461202	1.21093	-0.926094	-1.2921	-0.90248	-0.312142
XRCC2	-0.607285	-0.954305	-0.859154	-0.719227	2.00656	0.46176	0.338624	0.333027
YME1L1	-0.940169	-0.935037	-0.940169	-0.923489	0.930546	0.858694	0.949792	0.999832
YME1L1	0.756841	1.1727	0.893925	0.862822	-1.09782	-0.745322	-1.07824	-0.764905
ZBP1	1.22556	0.946904	0.754089	0.752769	-0.998409	-1.10406	-0.728997	-0.847855
ZBTB32	0.959233	0.877532	0.629402	1.21039	-0.898714	-0.771623	-0.874506	-1.13171
ZBTB32	1.50411	0.957057	0.658457	0.423681	-1.04652	-0.934833	-0.681821	-0.880128
ZBTB38	0.839339	1.03209	0.607545	1.20289	-1.04917	-0.900337	-0.832019	-0.900337
ZBTB9	1.22532	0.385354	0.805335	0.680234	-1.58945	-0.999688	-0.794165	0.287061
ZC3HAV1	-0.849428	-0.504757	-0.53179	-0.447312	2.17489	0.488706	0.343404	-0.673714
ZFP62	0.336205	0.937915	1.24479	0.871727	-1.4268	-1.10188	-0.62653	-0.235419
ZMIZ1	0.995837	0.859389	0.902804	0.974129	-0.936141	-1.01367	-0.808996	-0.973354
ZMYND11	0.35752	0.0865576	1.34603	1.44137	-1.08761	-0.319887	-0.796581	-1.0274
ZMYND11	0.356758	-0.61691	1.98765	0.472381	-0.665593	-0.312639	-1.3289	0.107256
ZMYND8	1.20639	0.781875	0.874738	0.490019	-1.6392	-0.591174	-0.922828	-0.199822
ZNF207	0.0942819	-0.459165	0.873026	2.05339	-0.336721	-0.8216	-0.581609	-0.8216
ZNF296	1.0004	0.856015	1.16026	0.495045	-1.54186	-0.67553	-0.603336	-0.691
ZNF518B	0.915322	0.317646	1.25387	1.04489	-1.31238	-0.643651	-0.886065	-0.689626
ZNF574	0.845113	0.583234	1.17707	1.0738	-1.04337	-0.91796	-0.87001	-0.84788
ZNF655	1.16782	-0.0336963	1.4759	-0.595944	-0.996449	-1.31993	-0.249353	0.551657
ZNF710	-0.794042	0.813409	0.112973	-1.79789	1.16524	0.987711	-0.316326	-0.171074
ZNF853	-0.902904	-0.96151	-0.778365	-1.04942	1.20692	0.672141	0.884589	0.928544
ZNFX1	1.16809	1.31048	0.889231	-0.00667479	-0.433862	-0.78985	-1.1933	-0.944112
ZSWIM3	0.545271	1.03162	1.2486	0.650022	-1.37019	-1.04097	-0.786574	-0.277779
ZUFSP	0.253987	0.828801	0.955794	1.36351	-1.49719	-0.681755	-0.715175	-0.507975
