# Supplementary material for: BMAL1 knockout macaque monkeys display reduced sleep and psychiatric disorders
Source: Natl Sci Rev. 2019 Jan 24;6(1):87–100. doi: 10.1093/nsr/nwz002 (PMC8291534; doi:10.1093/nsr/nwz002)
Supplement: Supplementary Files [file nwz002_supplemental_files.zip › Table_S5_Significant_GO_terms_upregulated_in_A6.xlsx]

## Sheet: KO_over_WT_up_GO
Go terms	p value	count
GO:0002376_immune system process	2.81169e-26	162	ALDH3B1	ALOX5	APOD	APP	ARG2	AZU1	BMI1	C1QC	C5AR1	CAMP	CASP3	RUNX1	CBL	CD6	CD7	CD8B	CD14	CD33	CDA	CEBPB	CCR1	LTB4R	CRIP2	CSF3R	CTSK	CTSL	DAPK1	DPP4	TSC22D3	EGR1	ADGRE1	FCAR	FCER1G	FCGRT	FOS	FPR1	FPR2	FPR3	FUT7	FFAR2	GRN	HIF1A	IL1RN	CXCL8	CXCR1	IL16	ITGA6
GO:0006950_response to stress	2.20068e-14	163	ALDH3B1	ALOX5	ANG	APOD	APP	ARG2	RHOB	AZU1	BCL2A1	C1QC	C5AR1	CAMP	CASP3	CBL	CCK	CD6	CD9	CD14	CEBPB	CCR1	LTB4R	CRY1	CSF3R	CTSK	CTSL	DAPK1	DDX5	DPP4	TSC22D3	HBEGF	DUSP1	EGR1	FCER1G	FOS	FPR1	FPR2	FPR3	GFAP	GLUL	GP9	FFAR2	HIF1A	HNRNPA1	IL1RN	CXCL8	CXCR1	IRF3
GO:0050896_response to stimulus	7.25502e-13	287	ADCY7	ALDH3B1	ALOX5	ANG	ANXA11	APOD	APP	ARG2	RHOB	AZU1	BCL2A1	C1QC	C5AR1	CA6	CAMP	CASP3	RUNX1	CBL	CCK	CD6	CD7	CD8B	CD9	CD14	CD33	CD69	CDA	CEBPB	CCR1	LTB4R	CRY1	CSF3R	CTBP2	CTSK	CTSL	DAPK1	DDX5	DPP4	TSC22D3	HBEGF	DUSP1	EGR1	EGR2	EIF5A	ADGRE1	CTTN	ACSL1
GO:0006954_inflammatory response	1.12086e-12	54	ALOX5	APOD	AZU1	C1QC	C5AR1	CD6	CD14	CEBPB	CCR1	LTB4R	FCER1G	FOS	FPR1	FPR2	FPR3	FFAR2	HIF1A	IL1RN	CXCL8	CXCR1	ITGB2	CD46	OSM	SERPINE1	SERPINA1	PTGER4	PTGS2	PTX3	S100A8	S100A9	S100A12	SLC11A1	THBS1	TLR4	IL1R2	PLA2G7	TNFRSF25	PGLYRP1	SOCS3	KLF4	CD163	CHST2	TNIP1	KDM6B	STAB1	EIF2AK1	C5AR2
GO:0008219_cell death	2.59052e-11	102	BIN1	APP	ARG2	RHOB	AZU1	BCL2A1	C5AR1	CAPNS1	CASP3	CBL	CCK	CD14	CEBPB	CSTA	CTSL	DAPK1	DDX5	TSC22D3	DUSP1	EGR1	EIF5A	CTTN	EVPL	FCER1G	FOS	FOSL2	HIF1A	ITGA6	IRF3	ITGA1	ITGB2	JUN	JUNB	LGALS3	LMNA	MNDA	OSM	SERPINE1	PAK1	PDK1	PLAUR	PTGS2	PYGL	RALB	RARA	RPS6KA2	S100A8
GO:0040011_locomotion	1.67217e-08	81	ANG	APOD	APP	RHOB	AZU1	C5AR1	CCK	CCR1	CSF3R	DPP4	HBEGF	EGR2	CTTN	FCER1G	FPR1	FPR2	FPR3	FUT7	FFAR2	HIF1A	NR4A1	CXCL8	CXCR1	IL16	ITGA6	ITGA1	ITGA2B	ITGB2	JAK1	JUN	LCP1	LGALS3	LMNA	MYLK	SERPINE1	PAK1	SERPINE2	PLAUR	PTGER4	PTGS2	S100A8	S100A9	S100A12	SDCBP	SGK1	SORL1	THBD
GO:0007166_cell surface receptor signaling pathway	3.92072e-08	113	APOD	APP	BCL2A1	C5AR1	CASP3	RUNX1	CBL	CD6	CD7	CD8B	CD9	CD14	CDA	CCR1	CSF3R	DAPK1	DDX5	HBEGF	EGR1	ADGRE1	CTTN	ACSL1	FCER1G	FCGRT	FOS	FPR1	FPR2	FPR3	FFAR2	HIF1A	HNRNPA1	IL1RN	CXCL8	CXCR1	ITGA6	IRF3	ITGA1	ITGA2B	ITGB2	ITGB5	JAK1	JUN	LCP1	LGALS3	LMNA	CD46	MNDA
GO:0042060_wound healing	1.51338e-05	31	APOD	RHOB	CASP3	CD9	HBEGF	FCER1G	GP9	HIF1A	ITGA2B	MYLK	NFE2	NINJ2	SERPINE1	PAK1	SERPINA5	SERPINA1	SERPINE2	PLAUR	S100A8	SLC11A1	THBD	THBS1	TIMP1	TLR4	TPM1	VWF	NOG	CPQ	GP6	CD177	JAML
GO:0070997_neuron death	3.715e-05	21	APP	C5AR1	CASP3	CBL	CEBPB	EGR1	FOS	HIF1A	ITGA1	JUN	ITSN1	SORL1	TLR4	WFS1	XRCC2	PICALM	PIGT	DDIT4	DIABLO	PINK1	EGLN2
GO:0007568_aging	0.000987701	17	APOD	APP	ARG2	BCL2A1	EIF5A	FOS	ITGB2	JUN	LMNA	MME	SERPINE1	PTGS2	TIMP1	TIMP2	PICALM	NEK6	RETN
[truncated: 240 more columns]
